# Supplementary material for: Genetic diversity and forensic application of Y-filer STRs in four major ethnic groups of Pakistan
Source: BMC Genomics. 2022 Nov 30;23:788. doi: 10.1186/s12864-022-09028-z (PMC9714238; doi:10.1186/s12864-022-09028-z)
Supplement: Supplementary file 2 — Additional file 2: Supplementary Table 2. Allele Frequencies and Forensic Parameters 4 ethnic groups. [file 12864_2022_9028_MOESM2_ESM.xlsx]

## Sheet: Baloch
Supplementary Table 2: Allele Frequencies and Forensic Parameters 4 ethnic groups
Loci/Allele	DYS19	DYS389I	DYS389II	DYS390	DYS391	DYS392	DYS393	DYS437	DYS438	DYS439	DYS448	DYS456	DYS458	DYS635	YGATAH4	Allele	DYS385
8									0.046875							9,16	0.078125
9					0.0078125				0.140625	0.0078125						10,11	0.0078125
10					0.585938	0.273438			0.34375	0.367188					0.03125	11,12	0.015625
11					0.398438	0.601562	0.046875		0.460938	0.476562					0.453125	11,14	0.265625
12		0.3125				0.015625	0.421875		0.0078125	0.117188					0.4375	11,15	0.101562
13	0.015625	0.523438					0.46875	0.109375		0.0234375		0.015625	0.0078125		0.078125	11,16	0.0546875
14	0.171875	0.164062				0.078125	0.046875	0.601562		0.0078125		0.125				11,18	0.015625
15	0.515625					0.015625	0.015625	0.15625				0.640625	0.351562			12,15	0.03125
16	0.265625				0.0078125	0.015625		0.117188				0.21875	0.390625			12,16	0.0703125
17	0.03125							0.015625					0.15625			12,17	0.0234375
18											0.0703125		0.0859375			12,18	0.0078125
19											0.46875		0.0078125			13,14	0.015625
20											0.414062			0.0703125		13,15	0.0078125
21				0.03125							0.046875			0.078125		13,16	0.0078125
22				0.460938										0.15625		13,17	0.0078125
23				0.28125										0.421875		13,18	0.0625
24				0.148438										0.242188		14,15	0.0078125
25				0.078125										0.03125		14,16	0.046875
26			0.0078125													14,17	0.015625
27			0.015625													14,18	0.03125
28			0.078125													15,17	0.0625
29			0.40625													15,19	0.015625
30			0.414062													16,17	0.03125
31			0.078125													16,18	0.015625
Nall	5	3	6	5	4	6	5	5	5	6	4	4	6	6	4		24
GD	0.637795	0.606176	0.656127	0.68467	0.501722	0.560901	0.602362	0.592397	0.652436	0.628568	0.606422	0.53002	0.697343	0.732653	0.600886		0.896777
PIC	0.574524	0.527921	0.585907	0.628408	0.388673	0.496426	0.515742	0.549717	0.582468	0.55197	0.520733	0.472051	0.636175	0.688136	0.511962		0.882814
PM	0.367188	0.39856	0.348999	0.320679	0.502197	0.443481	0.402344	0.412231	0.352661	0.376343	0.398315	0.474121	0.308105	0.273071	0.403809		0.110229
PD	0.632812	0.60144	0.651001	0.679321	0.497803	0.556519	0.597656	0.587769	0.647339	0.623657	0.601685	0.525879	0.691895	0.726929	0.596191		0.889771

## Sheet: Pathan KPK
Supplementary Table 2: Allele Frequencies and Forensic Parameters 4 ethnic groups
Loci/Allele	DYS19	DYS389I	DYS389II	DYS390	DYS391	DYS392	DYS393	DYS437	DYS438	DYS439	DYS448	DYS456	DYS458	DYS635	YGATAH4	Allele	DYS385
8									0.00819672	0.00819672						8,15	0.0163934
9					0.0163934				0.0983607	0.0409836						9,11	0.0163934
10					0.459016	0.303279			0.352459	0.270492					0.114754	9,14	0.00819672
11					0.47541	0.598361	0.0409836		0.491803	0.393443					0.540984	9,16	0.0327869
12		0.180328			0.0491803	0.0327869	0.336066			0.155738					0.270492	10,11	0.00819672
13	0.0245902	0.622951					0.434426	0.0163934		0.0737705		0.00819672			0.0655738	11,12	0.00819672
14	0.163934	0.196721				0.0245902	0.180328	0.696721	0.0491803	0.057377		0.139344	0.00819672		0.00819672	11,14	0.245902
15	0.532787					0.0245902	0.00819672	0.131148				0.508197	0.344262			11,15	0.114754
16	0.262295					0.00819672		0.155738				0.336066	0.327869			11,16	0.00819672
17	0.0163934					0.00819672						0.00819672	0.172131			11,18	0.00819672
18											0.0245902		0.147541			12,12	0.00819672
19											0.442623					12,14	0.00819672
20				0.0163934							0.47541			0.106557		12,15	0.00819672
21				0.0327869							0.0491803			0.131148		12,16	0.0327869
22				0.319672							0.00819672			0.0409836		12,17	0.0163934
23				0.352459										0.442623		12,18	0.00819672
24				0.196721										0.221311		13,11	0.00819672
25				0.0819672										0.057377		13,14	0.00819672
27			0.00819672													13,15	0.0491803
28			0.0737705													13,17	0.00819672
29			0.45082													13,18	0.0163934
30			0.360656													13,20	0.0327869
31			0.106557													14,15	0.00819672
Nall	5	3	5	6	4	7	5	4	5	7	5	5	5	6	5	14,16	0.0737705
GD	0.624712	0.545184	0.655196	0.732828	0.565235	0.552093	0.669557	0.476765	0.62688	0.743395	0.579732	0.61428	0.728492	0.727544	0.621731	14,17	0.0491803
PIC	0.560914	0.482924	0.585586	0.679613	0.463013	0.479524	0.600652	0.431494	0.552695	0.698238	0.483809	0.536388	0.67248	0.685283	0.560864	14,18	0.106557
PM	0.380408	0.459285	0.350175	0.273179	0.439398	0.452432	0.335931	0.527143	0.378259	0.262698	0.42502	0.390755	0.277479	0.27842	0.383365	15,14	0.00819672
PD	0.619592	0.540715	0.649825	0.726821	0.560602	0.547568	0.664069	0.472857	0.621741	0.737302	0.57498	0.609245	0.722521	0.72158	0.616635	15,18	0.0491803
																15,19	0.00819672
																16,17	0.0163934
																17,17	0.00819672
																Nall	31
																GD	0.904078
																PIC	0.89
																PM	0.103332
																PD	0.896668

## Sheet: Punjabi
Supplementary Table 2: Allele Frequencies and Forensic Parameters 4 ethnic groups
	DYS19	DYS389I	DYS389II	DYS390	DYS391	DYS392	DYS393	DYS437	DYS438	DYS439	DYS448	DYS456	DYS458	DYS635	YGATAH4	Allele	DYS385
8									0.0462963							9,16	0.0555556
9									0.259259							10,15	0.00925926
10					0.694444	0.157407			0.194444	0.287037						10,16	0.00925926
11					0.296296	0.62963	0.037037		0.5	0.462963					0.407407	11,12	0.00925926
12		0.175926				0.0277778	0.407407			0.157407					0.407407	11,13	0.00925926
13	0.00925926	0.5					0.407407			0.0648148		0.0462963	0.00925926		0.185185	11,14	0.175926
14	0.212963	0.324074	0.0277778			0.12037	0.138889	0.611111		0.0277778		0.175926	0.00925926			11,15	0.0740741
15	0.555556					0.0648148	0.00925926	0.148148				0.555556	0.101852			11,16	0.0277778
16	0.194444				0.00925926			0.231481				0.175926	0.296296			11,18	0.0185185
17	0.0277778							0.00925926				0.0462963	0.37963			12,16	0.00925926
18			0.00925926								0.0648148		0.157407			12,17	0.00925926
19											0.453704		0.0462963			12,18	0.00925926
20				0.00925926							0.407407			0.0925926		13,14	0.0462963
21				0.0277778							0.0740741			0.157407		13,15	0.037037
22				0.305556										0.194444		13,16	0.0185185
23				0.268519										0.324074		13,17	0.0185185
24				0.194444										0.101852		13,18	0.101852
25				0.157407										0.101852		13,19	0.00925926
26			0.00925926	0.037037												14,15	0.0462963
27			0.0648148													14,16	0.0185185
28			0.0555556											0.0277778		14,17	0.0740741
29			0.361111													14,18	0.0185185
30			0.37037													14,20	0.0277778
31			0.0740741													15,16	0.00925926
32			0.0277778													15,17	0.037037
Nall	5	3	9	7	3	5	5	4	4	5	4	5	7	7	3	15,18	0.037037
GD	0.613015	0.619765	0.724645	0.776912	0.433887	0.564555	0.65334	0.556075	0.64884	0.67982	0.624264	0.631014	0.737452	0.809796	0.639668	15,19	0.0185185
PIC	0.551903	0.539538	0.674255	0.732651	0.345097	0.523137	0.57836	0.492081	0.583716	0.620299	0.5429	0.58186	0.687264	0.776574	0.555877	16,17	0.00925926
PM	0.392661	0.385974	0.282064	0.230281	0.57013	0.440672	0.352709	0.449074	0.357167	0.326475	0.381516	0.374829	0.269376	0.197702	0.366255	16,18	0.0462963
PD	0.607339	0.614026	0.717936	0.769719	0.42987	0.559328	0.647291	0.550926	0.642833	0.673525	0.618484	0.625171	0.730624	0.802298	0.633745	16,20	0.00925926
																Nall	30
																GD	0.938214
																PIC	0.925717
																PM	0.0704733
																PD	0.929527

## Sheet: Sindhi
Supplementary Table 2: Allele Frequencies and Forensic Parameters 4 ethnic groups
	DYS19	DYS389I	DYS389II	DYS390	DYS391	DYS392	DYS393	DYS437	DYS438	DYS439	DYS448	DYS456	DYS458	DYS635	YGATAH4	Allele	DYS385
9					0.0148148				0.0666667	0.0222222						8,15	0.00740741
10					0.496296	0.37037			0.444444	0.37037					0.0740741	9,16	0.0148148
11					0.474074	0.592593	0.0222222		0.488889	0.481481					0.511111	9,17	0.00740741
12		0.362963			0.0148148	0.00740741	0.414815			0.0888889					0.348148	10,11	0.0148148
13	0.00740741	0.518519					0.444444	0.162963		0.0222222		0.00740741			0.0666667	11,12	0.00740741
14	0.140741	0.118519				0.00740741	0.0814815	0.637037		0.0148148		0.118519				11,14	0.318519
15	0.533333						0.037037	0.125926				0.6	0.459259			11,15	0.140741
16	0.281481					0.0148148		0.0740741				0.266667	0.340741			11,16	0.0148148
17	0.037037					0.00740741						0.00740741	0.111111			12,14	0.00740741
18											0.0296296		0.0888889			12,15	0.0296296
19											0.496296					12,16	0.0592593
20											0.451852			0.0962963		12,17	0.0518519
21														0.037037		13,15	0.0148148
22				0.385185							0.0222222			0.0296296		13,17	0.00740741
23				0.37037										0.533333		13,18	0.0518519
24				0.2										0.296296		13,20	0.0296296
25				0.0444444										0.00740741		14,15	0.00740741
28			0.0740741													14,16	0.0666667
29			0.414815													14,17	0.0592593
30			0.451852													14,18	0.0814815
31			0.0592593													15,14	0.00740741
Nall	5	3	4	4	4	6	5	4	3	6	4	5	4	6	4		21
GD	0.619679	0.589718	0.619348	0.677501	0.532449	0.515091	0.626534	0.550359	0.563184	0.626534	0.552239	0.558872	0.657601	0.620785	0.612161		0.858596
PIC	0.554513	0.503255	0.537686	0.607649	0.417377	0.414559	0.547601	0.506097	0.460707	0.55155	0.446333	0.491323	0.590315	0.557578	0.536655		0.841192
PM	0.384911	0.41465	0.38524	0.327517	0.471495	0.488724	0.378107	0.453717	0.440988	0.378107	0.451852	0.445267	0.34727	0.383813	0.392373		0.147764
PD	0.615089	0.58535	0.61476	0.672483	0.528505	0.511276	0.621893	0.546283	0.559012	0.621893	0.548148	0.554733	0.65273	0.616187	0.607627		0.852236
