# Supplementary material for: Genetic diversity and forensic application of Y-filer STRs in four major ethnic groups of Pakistan
Source: BMC Genomics. 2022 Nov 30;23:788. doi: 10.1186/s12864-022-09028-z (PMC9714238; doi:10.1186/s12864-022-09028-z)
Supplement: Supplementary file 3 — Additional file 3: Supplementary Table 3. Pairwise Rst values (below diagonal) and their corresponding p values (above diagonal) between 4 ethnic groups and other reference Pakistani populations. [file 12864_2022_9028_MOESM3_ESM.xlsx]

## Sheet: Rst Values Pak Only
Supplementary Table 3: Pairwise Rst values (below diagonal) and their corresponding p values (above diagonal) between 4 ethnic groups and other reference Pakistani populations
Population	Balouch1_Balochistan_Pakistan	Arain_Punjab-Pakistan	Baloch_Balochistan_Pakistan	Gujjar_Punjab-Pakistan	Gujjar_Swat&Dir-KPK-Pakistan	Hazara_Balochistan-Pakistan	Kashmiri_Azad-Kashmir-Pakistan	Kohistani_Swat&Dir-KPK-Pakistan	Pathan_KPK-Pakistan	Pathan_FATA-Pakistan	Punjabi_Punjab-Pakistan	Roma_Punjab-Pakistan	Saraiki_Punjab-Pakistan	Saraiki_SPunjab-Pakistan	Sheikh_Punjab-Pakistan	Sindhi_Sindh-Pakistan	YousafzaiPashtun_Swat&Dir-KPK-Pakistan	TharklaniPashtun_Swat&Dir-KPK-Pakistan	UthmankheilPashtun_Swat&Dir-KPK-Pakistan	YousafzaiPashtun_Swat&Dir-KPK-Pakistan	UrduPunjabi_Punjab-Pakistan	Subcontinental _London-UK	BritishPakistani_UK
Balouch1_Balochistan_Pakistan	-	0	0.1219	0	0	0	0	0.002	0.0783	0	0	0	0	0.0014	0.0003	0.0279	0	0.0004	0	0.001	0	0	0
Arain_Punjab-Pakistan	0.0942	-	0	0	0.003	0	0.0002	0.0043	0	0	0.0012	0	0	0.0483	0	0	0	0	0	0	0.0268	0	0.0002
Baloch_Balochistan_Pakistan	0.0033	0.073	-	0.0006	0	0	0	0.0051	0.001	0	0	0	0	0.002	0.0001	0.0008	0	0	0	0.0002	0	0	0
Gujjar_Punjab-Pakistan	0.0333	0.0624	0.0153	-	0	0	0.0001	0.0159	0.0001	0.0022	0.0001	0	0	0.0556	0.0127	0.0002	0	0.0004	0	0.0018	0	0.0004	0
Gujjar_Swat&Dir-KPK-Pakistan	0.1541	0.0777	0.1057	0.1251	-	0	0.0001	0.0086	0	0	0	0	0.0002	0.0013	0.0001	0	0	0.0001	0	0.0004	0.0001	0	0.0003
Hazara_Balochistan-Pakistan	0.153	0.2047	0.1192	0.0858	0.2722	-	0	0	0	0	0	0	0	0	0	0	0	0	0	0	0	0	0
Kashmiri_Azad-Kashmir-Pakistan	0.0325	0.0329	0.0329	0.0363	0.1088	0.1496	-	0.0308	0.0005	0	0.0182	0	0	0.2702	0.0069	0	0	0.0001	0	0.0015	0.0004	0.0058	0
Kohistani_Swat&Dir-KPK-Pakistan	0.0729	0.0669	0.0502	0.0473	0.1135	0.1216	0.0378	-	0.0027	0.0022	0.0515	0.002	0.0003	0.1639	0.0469	0.0033	0.0005	0	0	0.002	0.0013	0.0504	0.0002
Pathan_KPK-Pakistan	0.0058	0.073	0.0146	0.0293	0.1385	0.1224	0.0258	0.0602	-	0	0.0001	0	0	0.0048	0.0006	0.0215	0	0	0	0.0005	0	0.0001	0
Pathan_FATA-Pakistan	0.0417	0.0887	0.0325	0.0137	0.1861	0.1035	0.0401	0.0776	0.0354	-	0	0	0	0.006	0.036	0	0.0008	0.0014	0	0.0077	0	0	0
Punjabi_Punjab-Pakistan	0.0395	0.0235	0.0341	0.02	0.1165	0.1152	0.0067	0.0281	0.0314	0.0281	-	0	0	0.9959	0.0043	0	0	0	0	0.0002	0.0001	0.042	0
Roma_Punjab-Pakistan	0.037	0.1052	0.0374	0.0388	0.1414	0.0672	0.0785	0.0735	0.0406	0.0406	0.0792	-	0	0.0001	0	0	0.0002	0.0174	0	0.0173	0	0	0
Saraiki_Punjab-Pakistan	0.1034	0.1346	0.1017	0.1391	0.0933	0.2013	0.1214	0.098	0.1222	0.1896	0.1546	0.1282	-	0	0	0	0	0	0	0.0001	0	0	0
Saraiki_SPunjab-Pakistan	0.0409	0.0172	0.0281	0.0136	0.1143	0.1211	0.0024	0.0171	0.0288	0.0297	-0.0086	0.0545	0.1099	-	0.1372	0.0049	0	0.0001	0	0.0008	0.0605	0.5286	0
Sheikh_Punjab-Pakistan	0.0279	0.064	0.0237	0.0109	0.1385	0.0949	0.0148	0.0342	0.024	0.0065	0.0105	0.05	0.1464	0.0074	-	0.0305	0.0028	0.0041	0	0.025	0	0.1618	0
Sindhi_Sindh-Pakistan	0.0072	0.0907	0.0125	0.0167	0.1742	0.1133	0.0259	0.0643	0.0081	0.0187	0.0252	0.0378	0.1421	0.0248	0.0066	-	0.0001	0.0004	0	0.0051	0	0.0002	0
YousafzaiPashtun_Swat&Dir-KPK-Pakistan	0.0653	0.1943	0.0535	0.0548	0.2792	0.1121	0.0813	0.1564	0.0654	0.0379	0.0816	0.0382	0.161	0.1084	0.0334	0.0379	-	0.1319	0	0.7021	0	0	0
TharklaniPashtun_Swat&Dir-KPK-Pakistan	0.1158	0.2651	0.099	0.1118	0.3705	0.1699	0.1292	0.271	0.1148	0.0851	0.1431	0.0411	0.1701	0.1904	0.0797	0.0871	0.0193	-	0	0.4467	0	0.0002	0
UthmankheilPashtun_Swat&Dir-KPK-Pakistan	0.3247	0.1985	0.2676	0.2151	0.4502	0.359	0.2337	0.3892	0.2703	0.2074	0.1933	0.1566	0.2938	0.2461	0.2186	0.2769	0.453	0.6677	-	0	0	0	0
YousafzaiPashtun_Swat&Dir-KPK-Pakistan	0.0848	0.2198	0.0716	0.0824	0.3102	0.1404	0.0905	0.206	0.0827	0.0605	0.1045	0.0402	0.1442	0.1376	0.0474	0.0569	-0.0132	-0.0075	0.6303	-	0.0001	0.0019	0
UrduPunjabi_Punjab-Pakistan	0.0569	0.0113	0.0546	0.0455	0.1113	0.1762	0.0184	0.0774	0.0453	0.051	0.0157	0.085	0.1599	0.0125	0.0353	0.0477	0.1213	0.1741	0.1691	0.1408	-	0	0
Subcontinental _London-UK	0.0339	0.0413	0.0289	0.0141	0.1225	0.1039	0.0101	0.0296	0.027	0.0205	0.0026	0.0712	0.1628	-0.0021	0.0017	0.0146	0.0606	0.1168	0.2112	0.0812	0.0221	-	0
BritishPakistani_UK	0.1276	0.0313	0.1236	0.1118	0.0839	0.2559	0.0591	0.1105	0.1024	0.1396	0.0751	0.1569	0.1579	0.0614	0.1041	0.1282	0.1991	0.2375	0.1917	0.2001	0.0397	0.0882	-
Statistically significant p values (p < 0.05/23 = 0.00217) are indicated in bold.
