# Supplementary material for: Genetic diversity and forensic application of Y-filer STRs in four major ethnic groups of Pakistan
Source: BMC Genomics. 2022 Nov 30;23:788. doi: 10.1186/s12864-022-09028-z (PMC9714238; doi:10.1186/s12864-022-09028-z)
Supplement: Supplementary file 4 — Additional file 4: Supplementary Table 4. Pairwise Fstvalues (below diagonal) and their corresponding p values (above diagonal) between 4 ethnic groups and other reference Pakistani populations. [file 12864_2022_9028_MOESM4_ESM.xlsx]

## Sheet: Fst Values Pakistan only
Supplementary Table 4: Pairwise Fstvalues (below diagonal) and their corresponding p values (above diagonal) between 4 ethnic groups and other reference Pakistani populations
Population	Balouch1_Balochistan_Pakistan	Arain_Punjab-Pakistan	Baloch_Balochistan_Pakistan	Gujjar_Punjab-Pakistan	Gujjar_Swat&Dir-KPK-Pakistan	Hazara_Balochistan-Pakistan	Kashmiri_Azad-Kashmir-Pakistan	Kohistani_Swat&Dir-KPK-Pakistan	Pathan_KPK-Pakistan	Pathan_FATA-Pakistan	Punjabi_Punjab-Pakistan	Roma_Punjab-Pakistan	Saraiki_Punjab-Pakistan	Saraiki_SPunjab-Pakistan	Sheikh_Punjab-Pakistan	Sindhi_Sindh-Pakistan	YousafzaiPashtun_Swat&Dir-KPK-Pakistan	TharklaniPashtun_Swat&Dir-KPK-Pakistan	UthmankheilPashtun_Swat&Dir-KPK-Pakistan	YousafzaiPashtun_Swat&Dir-KPK-Pakistan	UrduPunjabi_Punjab-Pakistan	Subcontinental _London-UK	BritishPakistani_UK
Balouch1_Balochistan_Pakistan	-	0	1	0	0	0	0	0.0007	0	0	0	0	0	0.0016	0	0	0	0	0	0	0	0	0
Arain_Punjab-Pakistan	0.0079	-	0	0	0	0	0	0.0002	0	0	0	0	0	0.0041	0	0	0	0	0	0	0	0	0
Baloch_Balochistan_Pakistan	-0.0035	0.0048	-	0	0	0	0	0	0	0	0	0	0	0.0157	0	0.0004	0	0	0	0	0	0	0
Gujjar_Punjab-Pakistan	0.0085	0.0078	0.0057	-	0	0	0	0.0004	0	0	0	0	0	0.0037	0	0	0	0	0	0	0	0	0
Gujjar_Swat&Dir-KPK-Pakistan	0.044	0.0428	0.0405	0.0438	-	0	0	0.0166	0	0.0001	0	0	0	0	0	0	0.0001	0	0	0	0	0	0
Hazara_Balochistan-Pakistan	0.0069	0.0054	0.0038	0.0068	0.0413	-	0	0.0002	0	0	0	0	0	0.0108	0	0	0	0	0	0	0	0	0
Kashmiri_Azad-Kashmir-Pakistan	0.009	0.0075	0.0059	0.0089	0.0435	0.0066	-	0.0002	0	0	0	0	0	0.0034	0	0	0	0	0	0	0	0	0
Kohistani_Swat&Dir-KPK-Pakistan	0.0198	0.0184	0.0165	0.0197	0.0411	0.0172	0.0195	-	0.0003	0.0014	0	0.0001	0	0.0033	0.0011	0.0001	0.0007	0	0	0.0001	0.0004	0	0
Pathan_KPK-Pakistan	0.0068	0.0054	0.0037	0.0068	0.0415	0.0044	0.0065	0.0172	-	0	0	0	0	0.0081	0	0.0002	0	0	0	0	0	0	0
Pathan_FATA-Pakistan	0.0095	0.0081	0.0063	0.0093	0.0439	0.0071	0.0092	0.02	0.0071	-	0	0	0	0.0037	0	0	0	0.0001	0	0.0001	0	0	0
Punjabi_Punjab-Pakistan	0.0041	0.0035	0.0014	0.0049	0.0391	0.0026	0.0048	0.0153	0.0026	0.0053	-	0	0	0.1622	0	0	0	0	0	0	0	0	0.0038
Roma_Punjab-Pakistan	0.0054	0.0034	0.0023	0.0053	0.0396	0.0029	0.0051	0.0156	0.0029	0.0056	0.0012	-	0	0.0321	0	0	0	0	0	0	0	0	0.0014
Saraiki_Punjab-Pakistan	0.0052	0.0038	0.0021	0.0051	0.0397	0.0028	0.0049	0.0155	0.0027	0.0054	0.001	0.0013	-	0.0251	0	0	0	0	0	0	0	0.0002	0.0002
Saraiki_SPunjab-Pakistan	0.0051	0.0034	0.002	0.0051	0.0405	0.0026	0.0047	0.0156	0.0026	0.0053	0.0004	0.0011	0.0009	-	0.0037	0.0183	0	0	0	0	0.0117	0.0326	0.0902
Sheikh_Punjab-Pakistan	0.0097	0.0083	0.0066	0.0096	0.0443	0.0073	0.0094	0.0202	0.0072	0.0099	0.0054	0.0057	0.0056	0.0054	-	0	0	0	0	0	0	0	0
Sindhi_Sindh-Pakistan	0.0028	0.0046	0.0011	0.006	0.0403	0.0036	0.0058	0.0164	0.002	0.0062	0.0019	0.0022	0.002	0.0018	0.0065	-	0	0	0	0	0	0	0
YousafzaiPashtun_Swat&Dir-KPK-Pakistan	0.0372	0.0361	0.0337	0.0369	0.0744	0.0346	0.0367	0.0492	0.0347	0.0165	0.0323	0.0328	0.0329	0.0337	0.0374	0.0336	-	0.017	0.0001	0.2673	0	0	0
TharklaniPashtun_Swat&Dir-KPK-Pakistan	0.0788	0.0781	0.0747	0.0782	0.1237	0.0758	0.0779	0.0974	0.0762	0.0548	0.0729	0.0736	0.0742	0.0769	0.0786	0.0745	0.033	-	0	0.0876	0	0	0
UthmankheilPashtun_Swat&Dir-KPK-Pakistan	0.0651	0.0642	0.0613	0.0647	0.1079	0.0623	0.0644	0.0816	0.0625	0.0604	0.0597	0.0603	0.0606	0.0625	0.0651	0.0611	0.0959	0.1474	-	0	0	0	0
YousafzaiPashtun_Swat&Dir-KPK-Pakistan	0.0765	0.0758	0.0725	0.076	0.1211	0.0736	0.0757	0.0947	0.074	0.0419	0.0707	0.0714	0.072	0.0745	0.0764	0.0719	0.0035	0.0351	0.1447	-	0	0	0
UrduPunjabi_Punjab-Pakistan	0.0076	0.0058	0.0045	0.0075	0.0419	0.0051	0.0073	0.0179	0.0051	0.0077	0.0031	0.0035	0.0035	0.0031	0.0078	0.0043	0.035	0.076	0.0626	0.0738	-	0	0
Subcontinental _London-UK	0.005	0.0034	0.0017	0.0049	0.039	0.0025	0.0047	0.0152	0.0025	0.0047	0.0007	0.001	0.0009	0.0007	0.0053	0.0017	0.0316	0.0723	0.0589	0.0697	0.003	-	0.0141
BritishPakistani_UK	0.0047	0.0033	0.0016	0.0047	0.0392	0.0023	0.0044	0.015	0.0022	0.005	0.0005	0.0008	0.0006	0.0004	0.0051	0.0015	0.0325	0.0739	0.0603	0.0717	0.003	0.0004	-
Statistically significant p values (p < 0.05/23 = 0.00217) are indicated in bold.
