# Supplementary material for: Genetic diversity and forensic application of Y-filer STRs in four major ethnic groups of Pakistan
Source: BMC Genomics. 2022 Nov 30;23:788. doi: 10.1186/s12864-022-09028-z (PMC9714238; doi:10.1186/s12864-022-09028-z)
Supplement: Supplementary file 5 — Additional file 5: Supplementary Table 5. Pairwise Rst values (below diagonal) and their corresponding p values (above diagonal) between 4 ethnic groups and other reference Pakistani populations. [file 12864_2022_9028_MOESM5_ESM.xlsx]

## Sheet: Rst Values Pak n Regional 
Supplementary Table 5: Pairwise Rst values (below diagonal) and their corresponding p values (above diagonal) between 4 ethnic groups and other reference Pakistani populations
Population	Punjab, Pakistan [Punjabi]	Afghanistan [Afghan]	Afghanistan [Pathan]	North Afghanistan, Afghanistan [Pathan]	South Afghanistan, Afghanistan [Pathan]	Ahvaz, Iran [Farsi, Arab]	Azerbaijan [Azerbaijani]	Hamedan, Iran [Farsi, Azerbaijani]	Anshan, China [Han]	Altai, Xinjiang, China [Kazakh]	Kizilsu Kirghiz, China [Kyrgyz]	Kashi, China [Uighur]	Uttar Pradesh, India [Afridi Pathan]	Punjab, India [Balmiki]	Gujarat, India [Bhil]	Odisha, India [Bhotra]	Haryana, India [Brahmin]	West Bengal, India [Dhimal]	Chhattisgarh, India [Dorla]	Madhya Pradesh, India [Gond]	Jammu and Kashmir, India [Gujjar]	West Bengal, India [Indian]	Tamil Nadu, India [Irula]	Tamil Nadu, India [Iyengar]	Assam,India [Kachari]	Uttar Pradesh, India [Kahar]	Uttar Pradesh, India [Tharu]	Andhra Pradesh, India [Thoti]	Tripura, India [Tripuri]	Ahvaz, Iran [Arab]	Tabriz, Iran [Azerbaijani]	Urmia, Iran [Azerbaijani]	Izeh, Iran [Bakthiari]	Balochistan, Iran [Baloch]	Zahedan, Iran [Baloch]	Tehran, Iran [Farsi]	Gilan, Iran [Gilak]	Rasht, Iran [Gilaki]	Birjand, Iran [Iranian]	Central Iran, Iran [Iranian]	Fars, Iran [Iranian]	Golestan, Iran [Iranian]	Iran [Iranian]	Isfahan, Iran [Iranian]	Mashhad, Iran [Iranian]	Zahedan Sistan Balochestan, Iran [Iranian]	Iran [Kurd]	Kermanshah, Iran [Kurdish]	Kurdistan, Iran [Kurdish]
Punjab, Pakistan [Punjabi]	-	0	0	0.0002	0	0.0073	0	0.0055	0	0	0	0.0002	0.0053	0	0.0001	0	0	0	0	0	0	0.0816	0.0003	0.0259	0.0274	0	0.0004	0.1467	0	0.0051	0.0056	0.0079	0.0002	0.1685	0.0054	0	0	0.0012	0.1164	0	0	0.0005	0.0013	0	0.0006	0.0022	0.001	0	0
Afghanistan [Afghan]	0.0743	-	0	0	0	0	0	0	0	0	0	0.0001	0.001	0	0	0	0	0	0	0	0	0	0	0	0	0	0	0.0002	0	0	0.0324	0.0029	0	0.0037	0	0	0	0.0003	0.045	0	0	0	0	0	0	0	0	0	0
Afghanistan [Pathan]	0.0874	0.0578	-	0.0308	0	0	0	0	0	0	0	0	0.006	0	0	0	0.0004	0	0	0	0	0	0	0	0	0	0	0.0014	0	0	0.0006	0.0001	0	0.0002	0	0	0	0	0.0065	0	0	0	0	0	0	0	0	0	0
North Afghanistan, Afghanistan [Pathan]	0.0647	0.0781	0.0262	-	0.0123	0	0	0	0	0	0	0	0.1413	0	0	0	0.0381	0	0	0	0.0014	0.003	0	0.0009	0.0007	0	0	0.0109	0	0	0	0	0	0.0009	0.0001	0	0	0	0.0155	0	0	0	0	0	0	0	0	0	0
South Afghanistan, Afghanistan [Pathan]	0.1285	0.1022	0.1007	0.0327	-	0	0	0	0	0	0	0	0.536	0	0	0	0.0001	0	0	0	0.0194	0.0001	0	0	0.0001	0	0	0.0009	0	0	0	0	0	0	0	0	0	0	0.0005	0	0	0	0	0	0	0	0	0	0
Ahvaz, Iran [Farsi, Arab]	0.0366	0.0761	0.1225	0.15	0.2217	-	0.6522	0.7111	0	0	0	0.0344	0	0	0.0064	0	0.0007	0	0	0	0	0.0039	0.0108	0.0449	0.0024	0.0174	0.1097	0.0194	0	0.3689	0.1277	0.0391	0.0154	0.2962	0.1196	0.6662	0.1905	0.0559	0.0717	0.0558	0.8755	0.1046	0.0927	0.1129	0.09	0.1844	0.9075	0.2542	0.579
Azerbaijan [Azerbaijani]	0.0487	0.0815	0.1285	0.1579	0.2053	-0.0039	-	0.6361	0	0	0	0.0001	0	0	0	0	0	0	0	0	0	0.0002	0	0.0002	0.0001	0	0.0018	0.003	0	0.1286	0.0099	0.0044	0.0024	0.0716	0.0013	0.0372	0.016	0.0125	0.017	0.0002	0.169	0.0009	0.0046	0.0023	0.0002	0.0003	0.4741	0.0095	0.2927
Hamedan, Iran [Farsi, Azerbaijani]	0.0409	0.0852	0.1553	0.1827	0.2409	-0.0089	-0.0039	-	0.0001	0	0	0.0454	0	0	0.0014	0	0.0003	0	0	0	0	0.0023	0.0092	0.062	0.001	0.0243	0.0932	0.0074	0	0.8337	0.0451	0.0192	0.1197	0.3305	0.2227	0.6214	0.1093	0.0988	0.0628	0.1304	0.9682	0.1676	0.2859	0.1581	0.0696	0.1826	0.7191	0.4407	0.8024
Anshan, China [Han]	0.1046	0.1537	0.1474	0.1883	0.271	0.0772	0.0957	0.0896	-	0	0	0	0	0	0	0	0	0.0024	0	0	0	0	0	0	0.0012	0	0	0.0001	0	0	0	0	0	0	0	0	0	0	0	0	0	0	0	0	0	0	0	0	0
Altai, Xinjiang, China [Kazakh]	0.4081	0.2592	0.4001	0.4344	0.3775	0.434	0.3954	0.4502	0.4437	-	0	0	0	0	0	0	0	0	0	0	0	0	0	0	0	0	0	0	0	0	0	0	0	0	0	0	0	0	0	0	0	0	0	0	0	0	0	0	0
Kizilsu Kirghiz, China [Kyrgyz]	0.2355	0.1091	0.1728	0.1605	0.0891	0.2773	0.2638	0.2899	0.3361	0.204	-	0	0.0132	0	0	0	0	0	0	0	0	0	0	0	0	0	0	0	0	0	0	0	0	0	0	0	0	0	0	0	0	0	0	0	0	0	0	0	0
Kashi, China [Uighur]	0.0435	0.0436	0.0798	0.087	0.1416	0.024	0.0335	0.0237	0.0747	0.379	0.2039	-	0.0008	0	0	0	0.0124	0	0	0	0.0001	0.0014	0	0.0066	0.0009	0	0.0579	0.0097	0	0.0116	0.2173	0.1623	0.0016	0.0329	0.0106	0.0003	0.006	0.0158	0.1392	0.0038	0.0076	0.0033	0.015	0.0006	0.0086	0.0005	0.0274	0	0.0034
Uttar Pradesh, India [Afridi Pathan]	0.102	0.0862	0.1002	0.0291	-0.008	0.1927	0.1969	0.2406	0.276	0.3647	0.0692	0.1343	-	0	0	0	0.04	0	0	0	0.1026	0.0077	0	0.0085	0	0	0	0.0238	0	0	0.0002	0.0007	0	0.0057	0.0022	0	0	0.0001	0.0073	0	0	0	0	0	0.0004	0.0005	0.0001	0	0.0002
Punjab, India [Balmiki]	0.1295	0.2701	0.3432	0.3695	0.414	0.1688	0.1399	0.1355	0.2389	0.5961	0.4631	0.2224	0.4424	-	0	0	0	0	0	0	0	0	0	0	0	0	0	0.0001	0	0.0001	0	0	0	0.0006	0	0	0	0	0	0	0	0	0	0	0	0	0	0	0
Gujarat, India [Bhil]	0.033	0.1158	0.1414	0.1566	0.2189	0.0303	0.0405	0.0401	0.0853	0.4636	0.3037	0.0543	0.2223	0.1299	-	0	0	0	0	0	0	0.0003	0.0069	0.0004	0.0006	0.0031	0.0122	0.0179	0	0.0057	0	0	0.0001	0.0599	0.0001	0	0	0	0.0003	0	0.0002	0	0	0	0	0.0001	0.0005	0	0
Odisha, India [Bhotra]	0.1347	0.2713	0.3243	0.3391	0.3997	0.138	0.1396	0.1215	0.1463	0.5863	0.4674	0.1843	0.4058	0.1037	0.0866	-	0	0	0.0028	0	0	0	0	0	0.0003	0	0	0.0003	0	0	0	0	0	0.0004	0	0	0	0	0	0	0	0	0	0	0	0	0	0	0
Haryana, India [Brahmin]	0.0445	0.035	0.0428	0.0209	0.0466	0.0674	0.0789	0.0791	0.1417	0.3684	0.1359	0.0218	0.0453	0.265	0.0841	0.2467	-	0	0	0	0.0044	0.0088	0	0.0106	0.0001	0	0.0007	0.0149	0	0.0002	0.0288	0.015	0	0.0203	0.004	0	0	0.0015	0.2314	0	0	0.0003	0.0001	0	0.0013	0.0003	0.0004	0	0
West Bengal, India [Dhimal]	0.1684	0.2666	0.2714	0.3276	0.4495	0.1617	0.1557	0.1702	0.0491	0.5971	0.4912	0.154	0.4332	0.3384	0.1817	0.2259	0.2671	-	0	0	0	0	0	0	0.0003	0	0	0	0.0084	0	0	0	0	0	0	0	0	0	0	0	0	0	0	0	0	0	0	0	0
Chhattisgarh, India [Dorla]	0.1636	0.2868	0.3675	0.4021	0.4619	0.1787	0.1731	0.1751	0.2008	0.6001	0.4971	0.2307	0.4729	0.1084	0.1395	0.0397	0.2944	0.2863	-	0.0258	0	0	0	0	0	0	0	0	0	0	0	0	0	0	0	0	0	0	0	0	0	0	0	0	0	0	0	0	0
Madhya Pradesh, India [Gond]	0.1414	0.2555	0.3324	0.3807	0.4297	0.1481	0.1265	0.1259	0.1532	0.5751	0.4706	0.1951	0.4585	0.0863	0.1132	0.0539	0.2662	0.2365	0.0236	-	0	0	0	0	0	0	0	0	0	0	0	0	0	0.0002	0	0	0	0	0	0	0	0	0	0	0	0	0	0	0
Jammu and Kashmir, India [Gujjar]	0.1164	0.1141	0.1394	0.0785	0.0271	0.2102	0.1872	0.2344	0.2561	0.3953	0.1157	0.1152	0.0418	0.4116	0.1911	0.3694	0.042	0.4342	0.4441	0.4183	-	0.0012	0	0.0001	0.0001	0	0	0.0041	0	0	0	0	0	0.001	0	0	0	0	0.0009	0	0	0	0	0	0	0	0	0	0
West Bengal, India [Indian]	0.0206	0.1444	0.1395	0.0884	0.1463	0.0654	0.081	0.0882	0.1769	0.515	0.2819	0.0801	0.1321	0.2341	0.0763	0.2158	0.0551	0.2877	0.3063	0.2903	0.1447	-	0.0032	0.1287	0.1187	0.0203	0.0114	0.3591	0	0.002	0.0008	0.0028	0	0.0845	0.03	0.0014	0.0005	0.001	0.0419	0.0033	0.0024	0.0085	0.0083	0.0019	0.0376	0.0454	0.0045	0.003	0.0017
Tamil Nadu, India [Irula]	0.0314	0.1322	0.1724	0.1645	0.2347	0.0301	0.0442	0.0326	0.1079	0.4877	0.3335	0.0706	0.2145	0.0818	0.0139	0.0575	0.0989	0.189	0.0943	0.078	0.201	0.0641	-	0.0045	0.004	0.0017	0.0007	0.0388	0	0.0182	0	0	0	0.2127	0.0018	0	0	0	0.0015	0	0.0001	0	0.0001	0	0	0.0039	0.0016	0.0002	0
Tamil Nadu, India [Iyengar]	0.0169	0.0673	0.0953	0.0707	0.1182	0.0244	0.0372	0.0225	0.1228	0.4395	0.2299	0.0345	0.0921	0.1576	0.0445	0.1586	0.0276	0.2095	0.2006	0.1691	0.11	0.0192	0.0321	-	0.0159	0.009	0.0193	0.1419	0	0.0471	0.0633	0.048	0.0224	0.6351	0.569	0.0025	0.0484	0.0549	0.5657	0.0453	0.0246	0.2773	0.1674	0.033	0.2431	0.5702	0.0598	0.0037	0.0206
Assam,India [Kachari]	0.0939	0.2861	0.2556	0.2245	0.353	0.1285	0.166	0.1767	0.1583	0.6268	0.4605	0.1609	0.33	0.3544	0.1577	0.2293	0.1895	0.239	0.3537	0.3464	0.3591	0.0538	0.125	0.1106	-	0.0065	0.0208	0.3141	0.0019	0.001	0	0.0001	0	0.0064	0.0046	0.001	0.0001	0.0001	0.0007	0.001	0.0013	0	0.0007	0.0001	0.0016	0.0042	0.0009	0.002	0.0016
Uttar Pradesh, India [Kahar]	0.0471	0.1309	0.1577	0.1562	0.1988	0.0322	0.05	0.0327	0.1108	0.477	0.282	0.0691	0.1865	0.1209	0.0231	0.1043	0.084	0.2104	0.1565	0.1255	0.1669	0.0496	0.035	0.0323	0.1308	-	0.0324	0.0575	0	0.0838	0.0005	0.0002	0.0023	0.3672	0.0111	0.0002	0.0001	0.002	0.0069	0.0001	0.0069	0.0009	0.0002	0.0002	0.0004	0.0229	0.0087	0.0027	0.0082
Uttar Pradesh, India [Tharu]	0.0325	0.089	0.1038	0.1162	0.1825	0.0137	0.0243	0.0166	0.0487	0.4464	0.2649	0.0149	0.1669	0.1764	0.0174	0.1207	0.0504	0.1186	0.172	0.1339	0.1466	0.0575	0.0393	0.0265	0.097	0.0194	-	0.0718	0	0.0556	0.0272	0.0142	0.0017	0.1022	0.013	0.006	0.0031	0.0106	0.0311	0.0061	0.0411	0.0044	0.0091	0.0022	0.0087	0.0164	0.0229	0.001	0.0122
Andhra Pradesh, India [Thoti]	0.0241	0.174	0.1719	0.1237	0.2051	0.0845	0.1104	0.1166	0.1776	0.5525	0.3337	0.1	0.1815	0.2398	0.0737	0.2016	0.0908	0.265	0.2735	0.2598	0.2022	0.0023	0.0589	0.0322	0.0159	0.0614	0.0523	-	0	0.0171	0.0077	0.0051	0.0011	0.1175	0.0406	0.0047	0.0022	0.0075	0.0244	0.0081	0.0147	0.0068	0.0126	0.0042	0.0268	0.0518	0.0162	0.0121	0.0095
Tripura, India [Tripuri]	0.1725	0.2969	0.2977	0.3418	0.4421	0.1559	0.1546	0.1704	0.0555	0.612	0.5015	0.1734	0.4449	0.3339	0.1784	0.1969	0.2717	0.0408	0.2821	0.2259	0.4288	0.2668	0.1692	0.1983	0.1718	0.1863	0.1112	0.2519	-	0	0	0	0	0	0	0	0	0	0	0	0	0	0	0	0	0	0	0	0
Ahvaz, Iran [Arab]	0.0414	0.0925	0.1736	0.1881	0.2444	0.0016	0.0091	-0.0131	0.1001	0.4441	0.2865	0.0397	0.2223	0.1068	0.0345	0.1131	0.0927	0.177	0.1461	0.1004	0.224	0.09	0.0282	0.0263	0.1761	0.0175	0.0228	0.0934	0.1754	-	0.0364	0.0141	0.1615	0.7185	0.2286	0.3114	0.0491	0.1581	0.0437	0.045	0.7408	0.0416	0.1281	0.0909	0.0205	0.1792	0.6286	0.4903	0.681
Tabriz, Iran [Azerbaijani]	0.0374	0.0173	0.0554	0.0789	0.1379	0.0144	0.025	0.0262	0.1026	0.3927	0.1863	0.0059	0.1232	0.2273	0.0609	0.2152	0.0214	0.1925	0.2491	0.2167	0.1416	0.0848	0.0701	0.0191	0.197	0.0672	0.028	0.1009	0.2133	0.0296	-	0.747	0.0631	0.2083	0.2077	0.0165	0.5474	0.541	0.8193	0.1575	0.0618	0.0708	0.0951	0.1803	0.195	0.0318	0.1567	0.0004	0.084
Urmia, Iran [Azerbaijani]	0.0267	0.0279	0.0708	0.0817	0.1309	0.0248	0.024	0.0348	0.1093	0.3837	0.1899	0.0073	0.1217	0.2382	0.0586	0.2236	0.0239	0.1981	0.2727	0.2336	0.1275	0.0699	0.0744	0.0194	0.2032	0.067	0.0278	0.1089	0.2199	0.0355	-0.0076	-	0.0227	0.0939	0.0692	0.008	0.2236	0.2056	0.7975	0.0273	0.0277	0.0434	0.0841	0.0527	0.1737	0.0145	0.0915	0.0005	0.0305
Izeh, Iran [Bakthiari]	0.0564	0.0596	0.1353	0.1689	0.2038	0.0339	0.0277	0.0144	0.1359	0.428	0.2354	0.0501	0.221	0.1775	0.0696	0.1994	0.0789	0.2397	0.2548	0.2009	0.2253	0.1228	0.0759	0.0304	0.2852	0.0547	0.0542	0.1656	0.2614	0.0116	0.0192	0.0265	-	0.4221	0.2793	0.0091	0.0962	0.289	0.1424	0.0272	0.1118	0.0699	0.0368	0.0812	0.0291	0.0192	0.106	0.0012	0.1765
Balochistan, Iran [Baloch]	0.0129	0.0649	0.126	0.1192	0.1704	0.0059	0.0216	0.0035	0.1179	0.458	0.2455	0.0408	0.1525	0.1058	0.0261	0.1277	0.049	0.2214	0.1681	0.1373	0.1721	0.0398	0.0095	-0.0111	0.1553	0.0003	0.0254	0.0549	0.2242	-0.0141	0.0117	0.0231	-0.0016	-	0.9865	0.265	0.3788	0.3316	0.5772	0.3848	0.4927	0.7292	0.3923	0.5234	0.3773	0.8855	0.4823	0.1525	0.5453
Zahedan, Iran [Baloch]	0.0282	0.0574	0.1059	0.0955	0.1385	0.0134	0.0283	0.007	0.1175	0.4236	0.218	0.0307	0.1201	0.1466	0.0504	0.1591	0.0386	0.2096	0.1998	0.1655	0.1377	0.0432	0.0394	-0.004	0.1515	0.0298	0.0315	0.0694	0.204	0.0066	0.0065	0.0161	0.0033	-0.0264	-	0.0336	0.2332	0.2515	0.7472	0.304	0.1509	0.7396	0.4156	0.3109	0.3872	0.702	0.2105	0.0093	0.18
Tehran, Iran [Farsi]	0.0422	0.0846	0.1246	0.1437	0.1883	-0.0044	0.0042	-0.0038	0.0874	0.3982	0.2544	0.0307	0.1865	0.1436	0.0354	0.1318	0.0699	0.1676	0.1829	0.1362	0.1787	0.0638	0.0396	0.0249	0.1472	0.033	0.0189	0.1004	0.1496	0.0019	0.0215	0.0217	0.023	0.0056	0.0123	-	0.0572	0.0522	0.0516	0.0207	0.4226	0.017	0.0822	0.0799	0.0097	0.0658	0.7371	0.0339	0.2233
Gilan, Iran [Gilak]	0.0386	0.0501	0.0862	0.1106	0.1677	0.0067	0.0104	0.0112	0.0998	0.4221	0.2355	0.0226	0.16	0.1832	0.0456	0.1795	0.0458	0.1907	0.2272	0.181	0.1694	0.0737	0.051	0.013	0.1886	0.0513	0.0281	0.1086	0.1953	0.0188	-0.0026	0.004	0.0102	0.0015	0.0034	0.0059	-	0.6227	0.7092	0.4594	0.0917	0.3595	0.275	0.8991	0.5107	0.0722	0.5759	0.0003	0.144
Rasht, Iran [Gilaki]	0.048	0.0488	0.105	0.132	0.1807	0.0255	0.0215	0.0193	0.122	0.4342	0.225	0.03	0.1757	0.203	0.0665	0.2025	0.0564	0.215	0.2509	0.2031	0.1918	0.1009	0.0716	0.0214	0.2334	0.0562	0.039	0.1254	0.2282	0.0116	-0.0041	0.0065	0.0035	0.0028	0.0045	0.0133	-0.0038	-	0.5411	0.2485	0.0707	0.0598	0.1811	0.3616	0.1212	0.0481	0.3703	0.0046	0.151
Birjand, Iran [Iranian]	0.0137	0.0219	0.0553	0.0516	0.0992	0.0258	0.0275	0.0284	0.1241	0.4152	0.1817	0.0132	0.0972	0.2177	0.0648	0.2215	0.0067	0.2289	0.2767	0.238	0.123	0.0436	0.0606	-0.0059	0.1889	0.0574	0.0355	0.0872	0.2458	0.0335	-0.0126	-0.0107	0.0142	-0.0087	-0.0109	0.0186	-0.0069	-0.0053	-	0.4532	0.0889	0.7462	0.4979	0.523	0.8715	0.2315	0.2196	0.0044	0.1313
Central Iran, Iran [Iranian]	0.0383	0.0741	0.0968	0.1065	0.1647	0.0159	0.0207	0.01	0.0915	0.4374	0.2481	0.024	0.1628	0.1606	0.0453	0.1535	0.0497	0.1718	0.2096	0.1637	0.1617	0.0589	0.0461	0.0121	0.1507	0.0437	0.0234	0.0908	0.1627	0.0186	0.007	0.0163	0.0186	0.0005	0.0014	0.0074	-0.0005	0.0035	-0.0017	-	0.0185	0.2028	0.7421	0.5574	0.3526	0.1294	0.1033	0.0003	0.0217
Fars, Iran [Iranian]	0.0375	0.0701	0.1225	0.1368	0.1833	-0.0091	0.0028	-0.0126	0.0938	0.4035	0.2438	0.0231	0.1651	0.1296	0.0276	0.1282	0.0584	0.1704	0.1651	0.1265	0.1622	0.0598	0.0334	0.0175	0.1477	0.023	0.0141	0.0818	0.1673	-0.0067	0.0153	0.0183	0.0094	-0.0032	0.0061	-0.0002	0.0066	0.0133	0.0163	0.0122	-	0.1189	0.1054	0.0878	0.0331	0.1476	0.8574	0.0982	0.8544
Golestan, Iran [Iranian]	0.0259	0.0609	0.0945	0.0968	0.1445	0.0112	0.0194	0.0076	0.1082	0.4247	0.2307	0.0239	0.1433	0.1561	0.0386	0.1615	0.0356	0.2096	0.2182	0.175	0.1452	0.0417	0.039	0.0023	0.164	0.0359	0.0281	0.0852	0.2078	0.0199	0.0129	0.0143	0.0118	-0.0101	-0.0047	0.0099	0.0006	0.014	-0.008	0.0026	0.0051	-	0.4521	0.348	0.8895	0.3706	0.2345	0.0008	0.0724
Iran [Iranian]	0.0306	0.0777	0.1156	0.1158	0.1713	0.0136	0.0158	0.0034	0.1027	0.4457	0.2584	0.0193	0.1663	0.1605	0.0475	0.1607	0.0495	0.1839	0.2189	0.1698	0.1632	0.0517	0.0418	0.006	0.1545	0.0445	0.025	0.0864	0.1759	0.011	0.0119	0.0115	0.0197	0.0005	-0.0006	0.0052	0.002	0.0069	-0.003	-0.003	0.0064	-0.0005	-	0.3097	0.4061	0.2776	0.3135	0.0066	0.0643
Isfahan, Iran [Iranian]	0.0347	0.0638	0.0972	0.119	0.1703	0.0102	0.0125	0.008	0.103	0.4218	0.2408	0.0309	0.1722	0.1597	0.0421	0.1667	0.0527	0.2005	0.2181	0.1678	0.173	0.0676	0.0474	0.0142	0.188	0.041	0.0284	0.1097	0.1948	0.0129	0.0058	0.0124	0.0107	-0.0043	0.0015	0.0038	-0.0042	0.0005	-0.0029	-0.0012	0.0055	0.0006	0.0012	-	0.3193	0.1611	0.346	0.0004	0.1525
Mashhad, Iran [Iranian]	0.0261	0.0592	0.0748	0.0769	0.127	0.0128	0.0216	0.0168	0.1044	0.4189	0.2182	0.0208	0.1219	0.1794	0.0443	0.1768	0.0282	0.1964	0.2328	0.1906	0.1294	0.0325	0.0505	0.0027	0.1413	0.0407	0.0232	0.0722	0.1907	0.0294	0.0058	0.0058	0.0198	0.0008	0	0.0107	-0.0011	0.0097	-0.0117	0.0004	0.0108	-0.0044	-0.0002	0.0008	-	0.2171	0.1345	0.0001	0.0262
Zahedan Sistan Balochestan, Iran [Iranian]	0.0232	0.0849	0.117	0.113	0.1648	0.007	0.02	0.0077	0.1049	0.4468	0.2586	0.0393	0.1518	0.135	0.0309	0.1327	0.052	0.2007	0.1842	0.1448	0.1558	0.0317	0.0223	-0.0029	0.1238	0.0177	0.0202	0.0571	0.1758	0.008	0.0222	0.0256	0.0242	-0.0172	-0.0048	0.0058	0.0078	0.0185	0.0062	0.0044	0.0046	0.0005	0.0019	0.0034	0.0027	-	0.1814	0.013	0.086
Iran [Kurd]	0.0396	0.0654	0.1228	0.1411	0.199	-0.0127	-0.0009	-0.0084	0.1009	0.422	0.2541	0.0227	0.1708	0.1543	0.0388	0.1522	0.0607	0.1827	0.1915	0.1527	0.1854	0.0663	0.0377	0.0177	0.1596	0.0354	0.0253	0.0931	0.1855	-0.0062	0.0101	0.0133	0.0134	-0.0038	0.0057	-0.004	-0.0027	0.0004	0.0081	0.0081	-0.0069	0.0039	0.0019	0.001	0.0075	0.0059	-	0.3526	0.8073
Kermanshah, Iran [Kurdish]	0.0533	0.1248	0.1908	0.1945	0.2459	0.0049	0.0145	-0.0007	0.1288	0.4537	0.3063	0.0605	0.2143	0.124	0.0494	0.1204	0.1068	0.2012	0.168	0.1344	0.2188	0.0619	0.0374	0.038	0.1329	0.0344	0.0408	0.0865	0.1809	-0.0021	0.0602	0.0538	0.0447	0.0152	0.0299	0.0097	0.0349	0.038	0.051	0.0365	0.0072	0.0314	0.0245	0.0315	0.0376	0.0191	0.0013	-	0.0652
Kurdistan, Iran [Kurdish]	0.0477	0.0653	0.1302	0.1543	0.1957	-0.0047	0.0016	-0.0096	0.1098	0.403	0.2405	0.0322	0.1806	0.1395	0.0467	0.1557	0.066	0.197	0.1844	0.1393	0.1789	0.0801	0.0456	0.0242	0.1903	0.0316	0.027	0.1139	0.1955	-0.007	0.0149	0.022	0.0075	-0.0066	0.006	0.0024	0.0059	0.0092	0.0147	0.0154	-0.0056	0.0092	0.0112	0.0047	0.0158	0.0092	-0.0077	0.0122	-
Lorestan, Iran [Lor]	0.0399	0.0671	0.137	0.1572	0.2244	0.0049	0.0114	-0.0058	0.1108	0.4565	0.2805	0.04	0.2091	0.1503	0.0562	0.1492	0.0775	0.199	0.1954	0.1542	0.2367	0.0939	0.0363	0.0124	0.1971	0.0552	0.043	0.1177	0.2026	0.0003	0.0112	0.029	0.0032	-0.012	-0.0057	0.0048	-0.0021	-0.0006	0.0058	0.0014	0.0027	0.0041	0.0021	0.0003	0.0111	0.0044	-0.0052	0.0186	0.0022
Kohgiluyeh-Buyer Ahmad, Iran [Lurs]	-0.0064	0.0422	0.105	0.1305	0.2196	-0.018	-0.0209	-0.0292	0.0755	0.4477	0.2578	0.0039	0.2278	0.1504	0.0262	0.1583	0.0536	0.145	0.2322	0.1834	0.2516	0.0474	0.0237	-0.0066	0.1428	0.0229	0.0031	0.0632	0.1759	-0.0339	-0.022	-0.0168	-0.0344	-0.0378	-0.032	-0.0294	-0.0297	-0.0289	-0.0268	-0.0323	-0.0289	-0.0252	-0.0299	-0.0349	-0.0231	-0.0202	-0.029	-0.0107	-0.0259
Sari, Iran [Mazandarani]	0.026	0.0804	0.1046	0.133	0.2021	0.0112	0.0069	0.0232	0.1196	0.4657	0.2737	0.0466	0.1994	0.1875	0.0516	0.203	0.0677	0.2118	0.2653	0.2136	0.2163	0.0546	0.0539	0.0189	0.1874	0.0492	0.0384	0.1088	0.2148	0.0247	0.019	0.0112	0.0268	0.0098	0.0143	0.0048	-0.0009	0.0113	0.0026	0.0082	0.0103	0.0065	0.0059	-0.0021	0.0016	0.0082	0.0002	0.0254	0.0093
Mazandaran, Iran [Mazani]	0.0294	0.0569	0.1042	0.124	0.1741	0.0055	0.0082	0.0122	0.11	0.4123	0.241	0.0299	0.17	0.1669	0.037	0.1709	0.0523	0.2095	0.2173	0.1739	0.1698	0.0676	0.0416	0.0157	0.2017	0.0454	0.0316	0.1169	0.2096	0.0139	0.0068	0.0036	0.0152	-0.0021	0.0065	0.0051	-0.003	0.0075	-0.0008	0.0081	0.0042	0.0029	0.0054	-0.0012	0.0042	0.0066	-0.002	0.0279	0.0036
Fars, Iran [Parsee]	0.0113	0.0394	0.0773	0.1007	0.1626	-0.0189	-0.0084	-0.0207	0.0626	0.4291	0.2254	-0.0005	0.1597	0.1953	0.0284	0.1585	0.0243	0.1603	0.2261	0.1786	0.1761	0.043	0.0347	-0.0138	0.1288	0.0078	-0.0133	0.0732	0.16	-0.0097	-0.0136	-0.0084	-0.0047	-0.0214	-0.0219	-0.0191	-0.019	-0.0115	-0.0175	-0.0177	-0.022	-0.0174	-0.015	-0.0199	-0.0203	-0.019	-0.0175	0.007	-0.0189
Fars, Iran [Qashqaee]	0.0343	0.1305	0.1695	0.2215	0.3012	0.0029	0	0.0009	0.0791	0.5185	0.3532	0.0708	0.3244	0.1326	0.0501	0.1299	0.1247	0.1586	0.1832	0.1125	0.3232	0.108	0.0359	0.0334	0.1844	0.0193	0.0202	0.1357	0.1382	-0.0069	0.0511	0.0618	0.0515	0.0054	0.0219	-0.0023	0.0253	0.0351	0.0541	0.0182	0.0035	0.033	0.0216	0.0112	0.0317	0.0073	0.0075	0.0107	-0.001
Zabol, Iran [Sistani]	0.0244	0.0701	0.0862	0.0795	0.1463	0.0355	0.0368	0.0307	0.1079	0.4656	0.2486	0.0252	0.148	0.1941	0.0624	0.1875	0.035	0.2061	0.2529	0.2079	0.157	0.0476	0.0525	0.0045	0.158	0.0604	0.0363	0.0854	0.1999	0.0401	0.0108	0.0175	0.0385	0.0048	0.0014	0.0211	0.0064	0.0122	-0.0141	-0.0032	0.028	0.0029	-0.0022	0.0058	-0.0011	0.0086	0.0209	0.0542	0.0319
Masal, Iran [South Talysh]	0.0625	0.0634	0.0987	0.0788	0.1299	0.1141	0.0962	0.1235	0.1721	0.4387	0.2041	0.0359	0.1482	0.3603	0.1615	0.3328	0.0458	0.2529	0.4013	0.3585	0.1545	0.128	0.1494	0.0508	0.2695	0.1548	0.0888	0.156	0.2872	0.1138	0.0269	0.0174	0.1128	0.0886	0.0564	0.092	0.0592	0.0504	0.0118	0.0541	0.0922	0.0722	0.0472	0.0755	0.0495	0.0862	0.0806	0.1338	0.0978
Ardabil, Iran [Turk]	0.0236	0.0037	0.0418	0.0908	0.1747	0.0254	0.0169	0.0364	0.0955	0.4162	0.2207	-0.0021	0.1807	0.2336	0.0547	0.2223	0.0279	0.1547	0.2544	0.2183	0.1868	0.1163	0.067	0.0292	0.2347	0.0892	0.0295	0.1178	0.2399	0.049	-0.0174	-0.0078	0.028	0.0255	0.0261	0.0392	0.0017	0.0159	-0.0076	0.0219	0.0217	0.0161	0.0252	0.0204	0.0146	0.0461	0.0179	0.0812	0.0239
Yazd, Iran [Zoroastrian]	0.1585	0.3319	0.3999	0.4016	0.4874	0.1248	0.1351	0.1211	0.2169	0.6528	0.5236	0.2043	0.4738	0.1993	0.1911	0.144	0.2949	0.2521	0.2332	0.2182	0.4769	0.1866	0.1177	0.1477	0.1513	0.1105	0.1382	0.1866	0.1979	0.076	0.2163	0.2281	0.2342	0.1032	0.1371	0.121	0.1897	0.1934	0.2164	0.1485	0.1234	0.184	0.1442	0.1795	0.1817	0.1265	0.1213	0.0618	0.1334
East Kazakhstan, Kazakhstan [Kazakh]	0.2165	0.2904	0.2887	0.3846	0.4522	0.1703	0.1674	0.2154	0.0801	0.6018	0.4827	0.2094	0.4989	0.3566	0.1789	0.2448	0.2881	0.1519	0.3043	0.2321	0.4618	0.3489	0.1936	0.2287	0.3443	0.1732	0.1355	0.3359	0.1222	0.1948	0.2275	0.2553	0.2701	0.2359	0.2217	0.1662	0.203	0.2472	0.2887	0.1851	0.1746	0.2239	0.2155	0.2025	0.2095	0.1946	0.1993	0.2214	0.1925
South Kazakhstan, Kazakhstan [Kazakh]	0.1401	0.0787	0.177	0.2284	0.2297	0.1191	0.1191	0.1434	0.1837	0.1872	0.1655	0.1238	0.2178	0.3473	0.187	0.3371	0.1453	0.3177	0.3556	0.3131	0.2352	0.2382	0.2085	0.1586	0.3659	0.1681	0.1408	0.2881	0.3348	0.13	0.1178	0.1067	0.1385	0.149	0.1381	0.1264	0.1351	0.1413	0.1373	0.1601	0.1132	0.1469	0.1619	0.1397	0.1422	0.154	0.1198	0.1534	0.1028
Ilam, Iran [Kurdish, Luri]	0.0422	0.0914	0.1594	0.1765	0.2469	-0.0063	0.0033	-0.0061	0.0959	0.4447	0.3064	0.0339	0.2208	0.1371	0.0417	0.1237	0.0897	0.1693	0.1612	0.1239	0.2274	0.0883	0.0251	0.0324	0.1625	0.0562	0.0363	0.1104	0.1663	-0.0008	0.032	0.0356	0.0411	0.0138	0.0231	0.0047	0.0157	0.0272	0.0333	0.0216	0.0036	0.0208	0.0115	0.0183	0.0282	0.0175	-0.008	0.0036	0.0068
Punjab, Pakistan [Arain]	0.0141	0.1335	0.1364	0.1208	0.2086	0.0358	0.0458	0.0448	0.1144	0.5006	0.3264	0.0635	0.189	0.1622	0.0465	0.1414	0.0777	0.1981	0.2074	0.1787	0.1955	0.0164	0.027	0.0232	0.0599	0.06	0.0394	0.0373	0.1665	0.0603	0.0647	0.0616	0.0967	0.0391	0.0419	0.0375	0.0504	0.08	0.0442	0.0373	0.0417	0.0352	0.0316	0.043	0.0319	0.0206	0.0479	0.0478	0.0593
Balochistan, Pakistan [Baloch]	0.0395	0.0688	0.0414	0.039	0.0807	0.076	0.0833	0.0949	0.1544	0.4095	0.1931	0.0687	0.0902	0.2241	0.0802	0.2368	0.0291	0.2688	0.2783	0.2397	0.1026	0.0541	0.0937	0.0369	0.1959	0.0862	0.0704	0.0791	0.2728	0.1107	0.0476	0.0505	0.081	0.0458	0.0505	0.08	0.0505	0.0716	0.0179	0.0592	0.0736	0.0383	0.0646	0.0551	0.0327	0.0547	0.0748	0.1205	0.0775
Punjab, Pakistan [Gujjar]	0.0349	0.0495	0.0379	0.0251	0.0608	0.0582	0.0717	0.0736	0.1293	0.3788	0.1618	0.0261	0.0651	0.2332	0.071	0.2229	0.0009	0.2402	0.2634	0.2307	0.0604	0.0464	0.0871	0.0304	0.1635	0.0771	0.0432	0.062	0.2401	0.0877	0.0231	0.0282	0.0807	0.0467	0.0422	0.0649	0.0436	0.0539	0.0092	0.0464	0.0576	0.0351	0.0464	0.0484	0.0262	0.0483	0.0574	0.101	0.0644
Swat and Dir District, Pakistan [Gujjar]	0.0612	0.2033	0.164	0.1821	0.3065	0.1305	0.1208	0.1431	0.1294	0.6017	0.4118	0.1423	0.3213	0.2677	0.1454	0.252	0.1687	0.1791	0.3289	0.2676	0.3525	0.1308	0.1205	0.0873	0.1526	0.1383	0.0961	0.0934	0.1748	0.1403	0.1228	0.1391	0.1678	0.1032	0.0983	0.1141	0.1122	0.1372	0.1047	0.0832	0.1256	0.1096	0.0997	0.1071	0.0915	0.0928	0.1361	0.1552	0.1406
Balochistan, Pakistan [Hazara]	0.1274	0.0197	0.0976	0.1328	0.138	0.1345	0.1204	0.1414	0.185	0.2457	0.1007	0.0718	0.1348	0.3451	0.1637	0.3292	0.0726	0.3064	0.3532	0.3147	0.139	0.2121	0.1952	0.127	0.3564	0.1765	0.1212	0.2326	0.3423	0.1402	0.0589	0.063	0.112	0.1317	0.1162	0.1266	0.0968	0.0828	0.075	0.1212	0.117	0.1181	0.1305	0.1137	0.109	0.1436	0.1124	0.1715	0.1106
Azad Kashmir, Pakistan [Kashmiri]	0.0226	0.0953	0.1012	0.068	0.1011	0.0522	0.0624	0.0608	0.1579	0.425	0.216	0.0616	0.097	0.1719	0.0602	0.1905	0.0378	0.2562	0.2444	0.2154	0.0957	-0.0036	0.0582	0.0139	0.1303	0.0441	0.0534	0.0521	0.2386	0.0638	0.0485	0.0347	0.0601	0.0101	0.0218	0.0481	0.0408	0.0569	0.0104	0.0377	0.0453	0.02	0.032	0.0362	0.0176	0.0201	0.048	0.0639	0.0505
Swat and Dir District, Pakistan [Kohistani]	0.0177	0.0537	0.1058	0.1163	0.1729	0.0426	0.0477	0.0293	0.092	0.4454	0.236	0.0371	0.203	0.1443	0.0468	0.1481	0.0507	0.2106	0.1973	0.1559	0.1944	0.0973	0.0403	0.0175	0.232	0.0341	0.0347	0.1268	0.2321	0.0208	0.0216	0.0398	0.0196	-0.0249	-0.0049	0.0336	0.0261	0.0328	0.0069	0.0161	0.0229	0.0097	0.0239	0.0166	0.0215	0.0163	0.0358	0.0701	0.0224
Khyber Pakhtunkhwa, Pakistan [Pathan]	0.0346	0.0737	0.0826	0.0686	0.0963	0.0688	0.0796	0.0929	0.1806	0.4236	0.1952	0.0826	0.0912	0.219	0.0768	0.2269	0.0422	0.3069	0.27	0.2481	0.1164	0.0385	0.0825	0.035	0.1989	0.0739	0.0771	0.0623	0.3019	0.0967	0.0522	0.0537	0.0787	0.0299	0.0425	0.0722	0.0527	0.0646	0.0218	0.0623	0.0665	0.0407	0.0683	0.0555	0.0357	0.0475	0.0659	0.0949	0.071
Pakistan [Pathan]	0.0553	0.0544	0.0586	0.0178	0.0296	0.0925	0.1081	0.109	0.1906	0.3453	0.1269	0.0606	0.0184	0.2777	0.1141	0.2762	0.0045	0.3257	0.3223	0.2936	0.0438	0.0475	0.1256	0.0393	0.2013	0.1095	0.0887	0.089	0.3149	0.125	0.0488	0.0488	0.1009	0.0679	0.055	0.0956	0.0727	0.0857	0.0219	0.0783	0.0843	0.0546	0.075	0.0765	0.0462	0.0692	0.0886	0.1298	0.0931
Punjab, Pakistan [Roma]	0.0751	0.0443	0.0435	0.0353	0.0525	0.0886	0.1093	0.1007	0.195	0.282	0.1069	0.0756	0.0189	0.2006	0.1087	0.2297	0.0339	0.2434	0.2197	0.2099	0.0491	0.0768	0.116	0.0618	0.1779	0.1151	0.0945	0.0716	0.2655	0.1124	0.0491	0.0575	0.0869	0.067	0.0776	0.1219	0.074	0.0725	0.0368	0.0976	0.095	0.0755	0.0944	0.0896	0.0729	0.0911	0.0849	0.1282	0.09
Punjab, Pakistan [Saraiki]	0.1228	0.1627	0.1478	0.1677	0.2295	0.0985	0.1117	0.1134	0.1944	0.4608	0.3087	0.1426	0.196	0.174	0.1492	0.2469	0.1517	0.1984	0.2305	0.1914	0.2085	0.1296	0.1361	0.1154	0.2062	0.132	0.1256	0.1429	0.2234	0.1193	0.1093	0.1132	0.1106	0.0839	0.1122	0.137	0.1025	0.1148	0.0905	0.1237	0.1192	0.1083	0.1198	0.1158	0.1107	0.1151	0.1043	0.1403	0.0986
Southern Punjab, Pakistan [Saraiki]	0.0015	0.0613	0.0885	0.0693	0.119	0.0272	0.031	0.0279	0.1223	0.4376	0.2254	0.0218	0.1162	0.1708	0.0383	0.1736	0.0171	0.2304	0.2301	0.1964	0.1115	0.0147	0.0341	-0.0025	0.1499	0.0383	0.027	0.0579	0.2284	0.0338	0.0183	0.0106	0.045	-0.0014	0.0047	0.0222	0.0166	0.0293	-0.0106	0.0141	0.0177	0.0009	0.0051	0.0124	0.0015	0.0053	0.0185	0.0411	0.0244
Punjab, Pakistan [Sheikh]	0.0365	0.0538	0.0651	0.0333	0.0417	0.0587	0.0735	0.0637	0.1554	0.3623	0.1372	0.0397	0.0397	0.2124	0.0759	0.22	0.0036	0.2681	0.2641	0.2326	0.0429	0.0225	0.0862	0.0139	0.1605	0.055	0.0499	0.0607	0.2589	0.0709	0.0306	0.0265	0.0556	0.0206	0.0214	0.0593	0.0416	0.047	0.0016	0.0434	0.0477	0.0237	0.0391	0.0423	0.0197	0.0329	0.0511	0.0829	0.0521
Sindh, Pakistan [Sindhi]	0.0502	0.0708	0.0761	0.0536	0.0578	0.0827	0.0899	0.0983	0.1893	0.3942	0.162	0.0724	0.0641	0.2376	0.0868	0.2481	0.0208	0.3282	0.2962	0.262	0.0677	0.0422	0.1015	0.0334	0.2216	0.0737	0.0774	0.0802	0.3192	0.1062	0.0563	0.0527	0.0825	0.0393	0.0463	0.0807	0.0594	0.0708	0.0205	0.0683	0.0706	0.0407	0.0686	0.0619	0.0368	0.0542	0.0725	0.1094	0.0744
Khyber Pakhtunkhwa, Pakistan [Yousafzai Pathan]	0.1124	0.0818	0.082	0.0617	0.0233	0.185	0.1596	0.2078	0.2463	0.3986	0.0966	0.1232	0.0436	0.4012	0.1928	0.3834	0.0481	0.4188	0.4572	0.4178	0.0722	0.1458	0.2125	0.0976	0.374	0.1648	0.1481	0.2185	0.4221	0.2131	0.1059	0.0993	0.1541	0.1431	0.1079	0.1517	0.1252	0.1391	0.0736	0.1292	0.1432	0.1113	0.1419	0.132	0.0922	0.1349	0.1611	0.2088	0.1512
Swat and Dir District, Pakistan [Tharklani, Pashtun]	0.1534	0.1392	0.1339	0.099	0.0318	0.2796	0.241	0.3283	0.317	0.4304	0.0961	0.2043	0.0763	0.493	0.273	0.46	0.1085	0.4974	0.5471	0.5121	0.1189	0.2266	0.2739	0.152	0.4916	0.2291	0.2197	0.3103	0.5042	0.3033	0.1952	0.1892	0.2722	0.225	0.1738	0.2355	0.2091	0.2414	0.167	0.2069	0.2217	0.1913	0.2265	0.2177	0.1666	0.2062	0.2448	0.2856	0.2331
Swat and Dir District, Pakistan [Uthmankheil, Pashtun]	0.1703	0.2629	0.3163	0.3101	0.3591	0.2595	0.2528	0.3224	0.3099	0.5245	0.4098	0.2484	0.4373	0.4486	0.2863	0.3696	0.2364	0.4926	0.4348	0.4358	0.417	0.296	0.2174	0.1993	0.3805	0.2889	0.2596	0.3141	0.4422	0.3054	0.2753	0.3058	0.4063	0.3071	0.2362	0.249	0.2825	0.3461	0.3092	0.2569	0.239	0.2636	0.2601	0.2768	0.2491	0.2312	0.2631	0.256	0.2729
Swat and Dir District, Pakistan [Yousafzai, Pashtun]	0.1202	0.1066	0.1079	0.0831	0.0282	0.2175	0.1873	0.2555	0.2781	0.4239	0.094	0.1558	0.0703	0.4433	0.2303	0.4207	0.0782	0.4454	0.5095	0.4694	0.1153	0.1736	0.2353	0.1087	0.4389	0.1813	0.1741	0.2652	0.4566	0.2369	0.137	0.1274	0.1907	0.1625	0.1195	0.1792	0.1504	0.1671	0.1007	0.151	0.1664	0.1353	0.1646	0.1586	0.1126	0.1544	0.1821	0.2261	0.1743
Punjab, Pakistan [Urdu, Punjabi]	0.0272	0.1219	0.1214	0.0835	0.1293	0.0565	0.0682	0.0635	0.1634	0.4419	0.2562	0.0712	0.1111	0.1725	0.0615	0.1697	0.0508	0.2546	0.226	0.2008	0.1139	-0.0097	0.0491	0.0151	0.0683	0.057	0.0533	0.0117	0.2197	0.0768	0.0691	0.0598	0.0942	0.0389	0.044	0.0581	0.0586	0.0775	0.0361	0.0524	0.0548	0.0387	0.0431	0.0548	0.0342	0.0279	0.0579	0.0598	0.0685
London, United Kingdom [British Indian, Pakistani, Bangladeshi, Sri Lankan]	0.0243	0.0658	0.0791	0.0508	0.0693	0.0466	0.0569	0.0467	0.1369	0.3529	0.1678	0.032	0.0735	0.1776	0.049	0.1769	0.0115	0.2431	0.2303	0.1933	0.0611	0.0123	0.0601	0.0067	0.1365	0.0388	0.0327	0.0431	0.2256	0.0531	0.0312	0.0225	0.0504	0.0129	0.0175	0.0425	0.0331	0.0407	0.0033	0.0313	0.035	0.0153	0.025	0.0309	0.0132	0.0197	0.0395	0.062	0.043
Gocmen, Central Anatolia, Turkey [Afsar]	0.0958	0.1673	0.1881	0.2197	0.2902	0.1145	0.1046	0.1275	0.1992	0.5667	0.3494	0.143	0.3411	0.1869	0.1157	0.2413	0.1566	0.3135	0.3172	0.2761	0.3369	0.1523	0.1021	0.0911	0.3216	0.1057	0.1317	0.1842	0.3282	0.1026	0.0988	0.1275	0.0849	0.0424	0.0621	0.0927	0.0767	0.0917	0.0873	0.0649	0.0917	0.0703	0.0851	0.0715	0.0746	0.0769	0.092	0.1229	0.094
Dogu, Central Anatolia, Turkey [Kurdish]	0.1009	0.1827	0.2183	0.2661	0.3184	0.085	0.07	0.0942	0.189	0.5821	0.3881	0.1302	0.3631	0.1826	0.0963	0.1916	0.1641	0.2877	0.2517	0.2041	0.3435	0.1787	0.0827	0.075	0.336	0.0843	0.104	0.2079	0.2896	0.0771	0.1061	0.1187	0.1006	0.0672	0.076	0.0708	0.0694	0.0708	0.1079	0.0684	0.0664	0.0786	0.0705	0.0722	0.0767	0.0688	0.0561	0.0782	0.0757
Çukurova, Turkey [Turk]	0.0469	0.0243	0.0681	0.0841	0.1243	0.0362	0.0364	0.033	0.1277	0.3672	0.1827	0.0231	0.1235	0.1997	0.0681	0.2096	0.0306	0.226	0.2477	0.2045	0.1336	0.093	0.0782	0.0232	0.2358	0.0808	0.0522	0.1315	0.2426	0.0434	-0.0059	0.004	0.0132	0.0148	0.0114	0.0325	0.0034	0.0028	-0.013	0.015	0.0268	0.0108	0.0171	0.011	0.0107	0.0299	0.0197	0.07	0.0254
Turkey [Turkish]	0.042	0.0446	0.0928	0.1031	0.1304	0.0107	0.0157	0.0102	0.1293	0.3499	0.1874	0.0283	0.1225	0.1554	0.0533	0.1749	0.04	0.2163	0.2076	0.165	0.1285	0.0589	0.0565	0.0142	0.1821	0.0492	0.0381	0.0895	0.2109	0.0139	0.0019	0.0072	0.0096	-0.0026	0.0032	0.0119	-0.0003	-0.003	-0.0075	0.0104	0.0081	0.0053	0.0073	0.0025	0.0057	0.0108	-0.0014	0.0276	0.003
England-Wales, United Kingdom [British Pakistani]	0.0725	0.2017	0.2011	0.1554	0.2243	0.0792	0.0996	0.0857	0.189	0.5339	0.3538	0.1154	0.1907	0.169	0.1108	0.1667	0.1255	0.2318	0.2223	0.2063	0.1945	0.0199	0.069	0.0602	0.0371	0.0922	0.0896	0.0307	0.1812	0.0951	0.1096	0.1091	0.1326	0.0647	0.074	0.0877	0.0969	0.1105	0.0796	0.0769	0.0921	0.0804	0.0681	0.0952	0.0744	0.0585	0.0872	0.0739	0.1011
Statistically significant p values (p < 0.05/87 = 0.00057) are indicated in bold.
[truncated: 38 more columns]
