# Supplementary material for: Genetic diversity and forensic application of Y-filer STRs in four major ethnic groups of Pakistan
Source: BMC Genomics. 2022 Nov 30;23:788. doi: 10.1186/s12864-022-09028-z (PMC9714238; doi:10.1186/s12864-022-09028-z)
Supplement: Supplementary file 6 — Additional file 6: Supplementary Table 6. Pairwise Fst values (below diagonal) and their corresponding p values (above diagonal) between 4 ethnic groups and other reference Pakistani populations. [file 12864_2022_9028_MOESM6_ESM.xlsx]

## Sheet: Fst values Regional
Supplementary Table 6: Pairwise Fst values (below diagonal) and their corresponding p values (above diagonal) between 4 ethnic groups and other reference Pakistani populations.
Population	Punjab, Pakistan [Punjabi]	Afghanistan [Afghan]	Afghanistan [Pathan]	North Afghanistan, Afghanistan [Pathan]	South Afghanistan, Afghanistan [Pathan]	South Africa [Indian/Asian]	Ahvaz, Iran [Farsi, Arab]	Azerbaijan [Azerbaijani]	Lenkoran, Azerbaijan [North Talysh]	Hamedan, Iran [Farsi, Azerbaijani]	Anshan, China [Han]	Altai, Xinjiang, China [Kazakh]	Kizilsu Kirghiz, China [Kyrgyz]	Liaoning, China [Mongolian]	Kashi, China [Uighur]	Uttar Pradesh, India [Afridi Pathan]	Punjab, India [Balmiki]	West Bengal, India [Dhimal]	Madhya Pradesh, India [Gond]	Jammu and Kashmir, India [Gujjar]	Assam,India [Indian]	Tamil Nadu, India [Iyengar]	Assam,India [Kachari]	Kerala, India [Keralite]	Tamil Nadu, India [Kuruman]	Ladakh, India [Ladakhi]	Maharashtra, India [Mahadev Koli]	Jharkhand, India [Munda]	Chhattisgarh, India [Muria]	Chhattisgarh, India [Oraon]	West Bengal, India [Paliya]	West Bengal, India [Rabha]	West Bengal, India [Rajbanshi]	Tripura, India [Riang]	Jharkhand, India [Sakaldwipi Brahmin]	Kashmir, India [Saraswat Brahmin]	Andhra Pradesh, India [Thoti]	Tripura, India [Tripuri]	Ahvaz, Iran [Arab]	Tabriz, Iran [Azerbaijani]	Izeh, Iran [Bakthiari]	Balochistan, Iran [Baloch]	Tehran, Iran [Farsi]	Rasht, Iran [Gilaki]	Birjand, Iran [Iranian]	Iran [Iranian]	Zahedan Sistan Balochestan, Iran [Iranian]	Kermanshah, Iran [Kurdish]	Lorestan, Iran [Lor]
Punjab, Pakistan [Punjabi]	-	0	0	0	0	0	0.0131	0	0	0.0285	0	0	0	0	0	0.0014	0	0	0	0	0.0613	0.0003	0	0.2386	0	0	0	0	0	0	0	0.0281	0.0002	0	0	0.0004	0	0	0.0313	0.0078	0.0001	0.0329	0	0.0141	0.0606	0	0	0.0001	0.0044
Afghanistan [Afghan]	0.0063	-	0	0.0002	0	0	0.0227	0	0	0.0491	0	0	0	0	0.0003	0.0011	0	0.0001	0	0	0.0937	0.0015	0	0.3297	0	0	0	0	0	0.0004	0.0001	0.0308	0.0003	0	0.0001	0.0011	0	0.0016	0.0535	0.0182	0.0003	0.0415	0	0.0305	0.075	0.0009	0.0001	0.0009	0.0088
Afghanistan [Pathan]	0.0102	0.0081	-	0.0025	0	0	0.008	0	0.0002	0.0139	0	0	0	0	0	0.0041	0	0	0	0	0.0328	0.0003	0.0003	0.2684	0	0	0	0	0	0.0006	0.0003	0.0192	0.0013	0	0.0004	0.0009	0.0002	0.0009	0.0132	0.0068	0.0011	0.0211	0	0.0074	0.0296	0.0004	0	0.0004	0.0052
North Afghanistan, Afghanistan [Pathan]	0.0085	0.0063	0.0085	-	0.0485	0	0.0202	0	0	0.0177	0	0	0	0	0	0.0247	0	0	0	0	0.0591	0	0	0.4313	0	0	0	0.0001	0.0001	0	0	0.0425	0.0003	0.0004	0	0	0	0	0.0249	0.0051	0	0.0317	0	0.0066	0.0382	0	0	0	0.0019
South Afghanistan, Afghanistan [Pathan]	0.0131	0.0109	0.0131	0.0048	-	0	0.0043	0	0.0002	0.0058	0	0	0	0	0	0.0186	0	0.0001	0	0	0.0164	0	0.0001	0.1635	0	0	0	0	0	0.0001	0	0.0118	0.0003	0	0	0.0001	0.0006	0.0005	0.0067	0.002	0.0003	0.0158	0	0.0021	0.0162	0	0	0	0.0012
South Africa [Indian/Asian]	0.0041	0.0028	0.0067	0.0049	0.0099	-	0.0615	0.0047	0	0.3458	0.0056	0	0	0.0028	0.0053	0	0	0	0	0	0.3791	0.0165	0	0.8436	0	0.0001	0	0	0	0	0	0.0441	0.0001	0	0	0.0033	0	0.0048	0.3396	0.0649	0	0.0381	0.002	0.3156	0.3676	0.1237	0.1236	0.0551	0.0076
Ahvaz, Iran [Farsi, Arab]	0.0047	0.0034	0.0071	0.005	0.0107	0.0011	-	0.0291	0.0028	0.4934	0.0214	0	0.0028	0.0325	0.0809	0.0014	0.0001	0	0.0102	0	0.5143	0.086	0.0006	0.8572	0.0067	0.0343	0	0.0082	0.011	0.019	0.014	0.1289	0.0231	0.0142	0.0251	0.0645	0.0001	0.0572	0.5003	0.1749	0.1115	0.1206	0.0383	0.2022	0.5014	0.0728	0.061	0.1026	0.1002
Azerbaijan [Azerbaijani]	0.004	0.0027	0.0066	0.0049	0.0098	0.0005	0.001	-	0	0.7222	0	0	0	0	0.0074	0	0	0	0	0	0.3059	0.0156	0	0.8316	0	0	0	0	0	0.0001	0	0.0163	0	0	0	0.0031	0	0.0026	0.2723	0.0308	0	0.015	0	0.254	0.2988	0.1647	0.0829	0.0379	0.0066
Lenkoran, Azerbaijan [North Talysh]	0.012	0.0106	0.0146	0.013	0.0179	0.0083	0.0091	0.0082	-	0.0078	0	0	0.0002	0	0	0.0024	0	0	0	0	0.0276	0	0.0001	0.4118	0	0	0	0.0002	0	0	0	0.0224	0.0002	0.0001	0	0	0.0001	0.0001	0.0082	0.0001	0	0.02	0	0.0003	0.0226	0	0	0	0.0017
Hamedan, Iran [Farsi, Azerbaijani]	0.0039	0.0026	0.0065	0.0048	0.0097	0.0003	0.0008	-0.0002	0.0083	-	0.4212	0	0.0029	0.1404	0.3129	0.0013	0	0	0.031	0	1	0.5743	0.001	1	0.0125	0.1112	0.0003	0.0204	0.0304	0.0735	0.0393	0.155	0.0563	0.0214	0.0595	0.1697	0	0.1761	1	0.5048	0.0436	0.1288	0.2882	1	1	1	1	0.568	0.2472
Anshan, China [Han]	0.0039	0.0026	0.0064	0.0047	0.0097	0.0003	0.0009	0.0003	0.0081	0.0001	-	0	0	0	0.0033	0	0	0	0	0	0.4721	0.008	0	0.905	0	0	0	0	0	0	0	0.0127	0	0	0	0.0015	0	0.0031	0.421	0.0263	0	0.0097	0	0.3692	0.459	0.1778	0.1817	0.0437	0.0023
Altai, Xinjiang, China [Kazakh]	0.0805	0.0783	0.0827	0.0836	0.0856	0.077	0.0805	0.075	0.0874	0.0797	0.0743	-	0	0	0	0.0001	0	0	0	0	0	0	0.0002	0.026	0	0	0	0	0	0	0	0.0001	0	0	0	0	0	0	0	0	0	0.0001	0	0	0	0	0	0	0
Kizilsu Kirghiz, China [Kyrgyz]	0.0178	0.0164	0.0203	0.0189	0.0236	0.0143	0.0152	0.0141	0.0224	0.0144	0.0139	0.0879	-	0	0	0.0017	0	0	0	0	0.0087	0.0002	0.0003	0.1303	0	0	0	0.0001	0	0	0	0.0081	0	0	0	0.0001	0.0001	0.0001	0.003	0.0016	0	0.0126	0	0.0011	0.0063	0	0	0	0.0015
Liaoning, China [Mongolian]	0.0046	0.0032	0.0071	0.0054	0.0104	0.001	0.0016	0.001	0.0088	0.0008	0.0008	0.0757	0.0146	-	0.0064	0.0002	0	0	0	0	0.1527	0.0103	0	0.6246	0	0	0	0	0	0.0008	0.0001	0.026	0.0009	0	0.0005	0.0065	0	0.0047	0.1665	0.0316	0.0006	0.0214	0	0.0989	0.1611	0.0172	0.0099	0.0134	0.0109
Kashi, China [Uighur]	0.0044	0.0031	0.007	0.0053	0.0102	0.0008	0.0014	0.0007	0.0087	0.0005	0.0006	0.078	0.0143	0.0012	-	0.0001	0	0	0	0	0.3494	0.0238	0	0.7862	0	0.0027	0	0	0	0.0003	0	0.0593	0.0005	0	0.0001	0.0053	0	0.0087	0.31	0.0612	0.0002	0.0514	0.0052	0.1686	0.3132	0.0066	0.0061	0.0161	0.0176
Uttar Pradesh, India [Afridi Pathan]	0.0217	0.0199	0.0224	0.0156	0.0169	0.018	0.019	0.0178	0.0268	0.0182	0.0177	0.1002	0.0325	0.0184	0.0184	-	0.0002	0.0024	0.0004	0.0005	0.0052	0.0006	0.0022	0.4289	0.0023	0.0002	0.0023	0.0018	0.0013	0.0001	0.0007	0.0055	0.0043	0.0014	0.0002	0.0001	0.0012	0.0003	0.0018	0.0012	0.0008	0.0097	0	0.0008	0.0045	0	0	0.0001	0.0014
Punjab, India [Balmiki]	0.0701	0.068	0.0724	0.0739	0.0754	0.0665	0.0709	0.0649	0.078	0.0702	0.0645	0.1415	0.0787	0.0657	0.0679	0.0921	-	0	0	0	0.0001	0	0.0002	0.1424	0	0	0	0	0	0	0	0.0003	0	0	0	0	0	0	0	0	0	0.0003	0	0	0.0002	0	0	0	0
West Bengal, India [Dhimal]	0.0159	0.0145	0.0185	0.017	0.0219	0.0122	0.0131	0.0121	0.0206	0.0123	0.012	0.0916	0.0263	0.0127	0.0126	0.031	0.0824	-	0	0	0.0098	0	0.0008	0.3469	0	0	0	0.0001	0	0	0	0.0133	0	0	0	0	0.0001	0	0.003	0	0	0.0188	0	0	0.0078	0	0	0	0
Madhya Pradesh, India [Gond]	0.0074	0.0061	0.01	0.0083	0.0133	0.0038	0.0045	0.0038	0.0118	0.0037	0.0036	0.0812	0.0177	0.0043	0.0041	0.0216	0.0709	0.0157	-	0	0.0867	0	0	0.2323	0	0	0	0	0.0001	0	0	0.0298	0.0001	0	0	0	0	0	0.0308	0.0055	0	0.0307	0	0.0084	0.0612	0	0	0	0.0039
Jammu and Kashmir, India [Gujjar]	0.0621	0.0602	0.0645	0.0653	0.0676	0.0585	0.0622	0.0573	0.0693	0.0614	0.057	0.1348	0.0712	0.058	0.0596	0.0829	0.1284	0.0737	0.0627	-	0.0003	0	0.0015	0.0902	0	0	0	0	0	0	0	0.0008	0	0	0	0	0.0002	0	0	0	0	0.0016	0	0	0.0002	0	0	0	0
Assam,India [Indian]	0.0039	0.0026	0.0066	0.0048	0.01	0.0003	0.0009	0.0002	0.0084	0	0.0001	0.0807	0.0145	0.0008	0.0006	0.0184	0.0716	0.0125	0.0037	0.0626	-	0.4137	0.0029	1	0.0355	0.1795	0.0009	0.0397	0.0597	0.1745	0.0945	0.2108	0.0794	0.051	0.1341	0.304	0.0002	0.3048	1	0.5213	0.0883	0.1763	0.1967	1	1	1	1	0.6193	0.2637
Tamil Nadu, India [Iyengar]	0.0043	0.003	0.0069	0.0052	0.0101	0.0007	0.0013	0.0007	0.0086	0	0.0005	0.0784	0.0146	0.0012	0.001	0.0183	0.0682	0.0125	0.0041	0.0599	0.0005	-	0.0001	0.832	0	0.0059	0	0	0	0.0004	0	0.0667	0.0017	0.0002	0.0002	0.0084	0	0.017	0.6325	0.0916	0.0004	0.0623	0.0095	0.27	0.4066	0.0252	0.0248	0.0474	0.0188
Assam,India [Kachari]	0.0745	0.0727	0.0771	0.0774	0.0806	0.0706	0.0739	0.0698	0.0818	0.0732	0.0696	0.1538	0.0849	0.0705	0.0715	0.098	0.1483	0.0866	0.0748	0.1395	0.0746	0.0717	-	0.2781	0.0004	0	0.0003	0	0	0	0	0.0029	0.0005	0	0	0.0002	0.0041	0	0.0016	0.0009	0	0.003	0	0.0003	0.0016	0	0	0	0.0004
Kerala, India [Keralite]	0.0051	0.0034	0.0085	0.0063	0.0129	0.0003	0.0011	0.0003	0.0109	0	0.0001	0.102	0.0186	0.001	0.0007	0.0247	0.0938	0.0163	0.0048	0.0825	0	0.0006	0.1069	-	0.3732	0.321	0.1661	0.2979	0.2907	0.5435	0.3979	0.7802	0.6456	0.4638	0.5302	0.7389	0.1627	0.7596	1	0.8647	0.5419	0.7518	0.5705	1	1	1	1	0.9273	0.735
Tamil Nadu, India [Kuruman]	0.0101	0.0088	0.0127	0.0111	0.016	0.0065	0.0073	0.0064	0.0146	0.0064	0.0063	0.0841	0.0204	0.007	0.0069	0.0245	0.074	0.0185	0.0099	0.0657	0.0065	0.0066	0.078	0.0084	-	0	0	0	0	0	0	0.0231	0.0006	0	0	0	0	0	0.0167	0.0045	0.0001	0.0297	0	0.004	0.0246	0	0	0	0.0034
Ladakh, India [Ladakhi]	0.0049	0.0036	0.0074	0.0057	0.0107	0.0013	0.0019	0.0013	0.0091	0.0011	0.0011	0.0752	0.0149	0.0018	0.0016	0.0187	0.0654	0.013	0.0046	0.058	0.0011	0.0015	0.0707	0.0014	0.0073	-	0	0	0	0.0005	0	0.0318	0.0002	0	0	0.0036	0	0.0026	0.1231	0.0291	0.0002	0.0298	0	0.0872	0.1489	0.006	0.0026	0.0069	0.0092
Maharashtra, India [Mahadev Koli]	0.0366	0.035	0.0391	0.0384	0.0423	0.033	0.0348	0.0325	0.0421	0.034	0.0323	0.1099	0.0464	0.0331	0.0336	0.0535	0.1011	0.0462	0.0367	0.093	0.0345	0.0337	0.108	0.0449	0.0395	0.0333	-	0	0	0	0	0.001	0	0	0	0	0.0002	0	0.0002	0	0	0.0038	0	0	0.0009	0	0	0	0
Jharkhand, India [Munda]	0.0095	0.0082	0.0121	0.0105	0.0154	0.0059	0.0066	0.0058	0.0139	0.0058	0.0057	0.0835	0.0198	0.0064	0.0062	0.0239	0.0734	0.0179	0.0093	0.0651	0.0059	0.0062	0.0773	0.0076	0.012	0.0067	0.0389	-	0	0	0.0002	0.0234	0.0005	0	0	0.0001	0.0001	0	0.0199	0.0052	0.0007	0.0278	0	0.0065	0.0309	0	0	0	0.0046
Chhattisgarh, India [Muria]	0.0078	0.0065	0.0104	0.0087	0.0137	0.0042	0.0048	0.0041	0.0121	0.004	0.004	0.0818	0.018	0.0047	0.0045	0.022	0.0716	0.0161	0.006	0.0633	0.0041	0.0044	0.0754	0.0052	0.0103	0.005	0.0371	0.0097	-	0	0	0.0299	0.0001	0	0	0	0	0	0.0315	0.0061	0.0001	0.0345	0	0.0101	0.0568	0	0	0	0.005
Chhattisgarh, India [Oraon]	0.0053	0.004	0.0079	0.0062	0.0112	0.0017	0.0023	0.0016	0.0096	0.0015	0.0015	0.0794	0.0156	0.0022	0.002	0.0194	0.0692	0.0135	0.0051	0.0609	0.0015	0.0019	0.0728	0.0019	0.0078	0.0025	0.0347	0.0072	0.0052	-	0	0.0399	0.0001	0	0	0.0012	0	0.0016	0.0672	0.0267	0.0001	0.0501	0	0.072	0.1578	0	0	0.0004	0.0073
West Bengal, India [Paliya]	0.0071	0.0058	0.0097	0.008	0.013	0.0035	0.0041	0.0034	0.0115	0.0033	0.0033	0.0817	0.0174	0.004	0.0038	0.0214	0.0718	0.0143	0.0069	0.0633	0.0033	0.0037	0.0752	0.0043	0.0096	0.0043	0.0367	0.009	0.0072	0.0047	-	0.0325	0.0272	0.0001	0	0	0	0	0.0408	0.0073	0	0.0329	0	0.0137	0.0486	0	0	0	0.0042
West Bengal, India [Rabha]	0.006	0.0047	0.0087	0.007	0.0122	0.0024	0.003	0.0023	0.0106	0.0021	0.0022	0.0832	0.0167	0.0029	0.0027	0.0208	0.0743	0.0147	0.0058	0.0653	0.0022	0.0026	0.0776	0.0028	0.0086	0.0032	0.0369	0.008	0.0062	0.0036	0.0055	-	0.0345	0.0295	0.0353	0.0676	0	0.0643	0.1505	0.1202	0.0547	0.1664	0.0163	0.1192	0.1957	0.0312	0.0314	0.0613	0.0919
West Bengal, India [Rajbanshi]	0.0085	0.0072	0.0111	0.0095	0.0145	0.0049	0.0056	0.0048	0.013	0.0047	0.0047	0.0839	0.0189	0.0054	0.0052	0.023	0.0743	0.017	0.0083	0.0656	0.0048	0.0051	0.0777	0.0062	0.0111	0.0057	0.0385	0.0104	0.0087	0.0061	0.0051	0.0069	-	0.0011	0.0003	0.0009	0	0.0011	0.0819	0.0262	0.0003	0.0427	0	0.009	0.0814	0.0001	0.0005	0.0014	0.0116
Tripura, India [Riang]	0.0088	0.0075	0.0114	0.0097	0.0147	0.0052	0.0059	0.0051	0.0132	0.0051	0.005	0.0828	0.019	0.0057	0.0055	0.0231	0.0727	0.0171	0.0086	0.0644	0.0051	0.0054	0.0766	0.0066	0.0113	0.006	0.0382	0.0107	0.0089	0.0064	0.0082	0.0072	0.0097	-	0	0.0002	0	0.0001	0.0271	0.0084	0.0017	0.0323	0	0.0093	0.0348	0	0	0	0.0065
Jharkhand, India [Sakaldwipi Brahmin]	0.0057	0.0045	0.0084	0.0067	0.0117	0.0022	0.0028	0.0021	0.0101	0.002	0.002	0.0799	0.016	0.0027	0.0025	0.0199	0.0697	0.014	0.0055	0.0614	0.002	0.0024	0.0733	0.0025	0.0083	0.003	0.0351	0.0072	0.0059	0.0034	0.0052	0.0041	0.0066	0.0069	-	0.0006	0	0.0008	0.0552	0.0266	0.0002	0.0404	0	0.0512	0.1122	0	0	0	0.009
Kashmir, India [Saraswat Brahmin]	0.0047	0.0035	0.0072	0.0056	0.0107	0.0012	0.0017	0.0011	0.0091	0.0009	0.001	0.0792	0.0151	0.0016	0.0014	0.0189	0.0691	0.013	0.0045	0.0606	0.0009	0.0014	0.0725	0.0012	0.0073	0.002	0.0342	0.0066	0.0049	0.0024	0.0042	0.003	0.0056	0.0059	0.0028	-	0	0.0086	0.168	0.0559	0.0005	0.0639	0.0045	0.1336	0.3125	0.0026	0.0015	0.0088	0.0166
Andhra Pradesh, India [Thoti]	0.0709	0.0691	0.0721	0.0737	0.0769	0.067	0.0702	0.0663	0.078	0.0695	0.066	0.1496	0.0812	0.067	0.0679	0.0938	0.144	0.0828	0.0712	0.1352	0.0708	0.0681	0.161	0.1006	0.0744	0.0671	0.1041	0.0737	0.0718	0.0691	0.0716	0.0738	0.074	0.0729	0.0697	0.0688	-	0	0.0001	0.0001	0.0001	0.0004	0	0	0	0	0	0	0
Tripura, India [Tripuri]	0.0046	0.0033	0.0072	0.0054	0.0105	0.001	0.0016	0.0009	0.0089	0.0007	0.0008	0.0787	0.0149	0.0015	0.0013	0.0186	0.0685	0.0128	0.0043	0.0601	0.0007	0.0012	0.072	0.001	0.0071	0.0018	0.0339	0.0064	0.0047	0.0022	0.004	0.0028	0.0054	0.0057	0.0026	0.0016	0.0684	-	0.1826	0.0613	0.0004	0.0564	0.0042	0.173	0.309	0.0028	0.0038	0.012	0.0176
Ahvaz, Iran [Arab]	0.0039	0.0026	0.0066	0.0048	0.0097	0.0003	0.0008	0.0002	0.0083	-0.0009	0.0001	0.0798	0.0144	0.0008	0.0005	0.0182	0.0703	0.0123	0.0037	0.0615	0	0	0.0733	0	0.0064	0.0011	0.0341	0.0058	0.004	0.0015	0.0033	0.0021	0.0047	0.0051	0.002	0.0009	0.0696	0.0007	-	0.4957	0.1202	0.1232	0.1948	1	1	1	1	0.5757	0.2449
Tabriz, Iran [Azerbaijani]	0.0045	0.0032	0.0072	0.0054	0.0105	0.0009	0.0015	0.0009	0.0089	0.0007	0.0007	0.08	0.015	0.0014	0.0012	0.0188	0.0703	0.0129	0.0043	0.0616	0.0007	0.0011	0.0734	0.0009	0.0071	0.0018	0.0345	0.0064	0.0047	0.0021	0.004	0.0028	0.0054	0.0057	0.0026	0.0016	0.0697	0.0014	0.0007	-	0.0142	0.1117	0.0375	0.2306	0.5131	0.0805	0.0759	0.1217	0.0583
Izeh, Iran [Bakthiari]	0.0069	0.0055	0.0095	0.0078	0.0128	0.0033	0.0026	0.0031	0.0113	0.0031	0.0031	0.0819	0.0172	0.0037	0.0035	0.0212	0.0721	0.0152	0.0066	0.0635	0.0031	0.0035	0.0754	0.004	0.0094	0.0041	0.0367	0.0088	0.007	0.0045	0.0063	0.0052	0.0077	0.008	0.0049	0.0039	0.0718	0.0037	0.0024	0.0037	-	0.0444	0.0002	0.0297	0.0893	0	0	0.0001	0.007
Balochistan, Iran [Baloch]	0.0068	0.0054	0.0095	0.0077	0.0129	0.0031	0.0037	0.003	0.0113	0.0029	0.0029	0.0845	0.0175	0.0036	0.0034	0.0217	0.0758	0.0155	0.0066	0.0666	0.0029	0.0033	0.0793	0.0038	0.0094	0.0039	0.0379	0.0088	0.0069	0.0043	0.0062	0.0051	0.0077	0.008	0.0048	0.0038	0.0754	0.0036	0.0029	0.0035	0.006	-	0.0269	0.0987	0.4151	0.0529	0.0478	0.05	0.0862
Tehran, Iran [Farsi]	0.0042	0.0029	0.0066	0.0051	0.01	0.0007	0.0013	0.0006	0.0085	0.0002	0.0005	0.0745	0.0143	0.0012	0.001	0.018	0.0648	0.0123	0.004	0.0573	0.0005	0.0009	0.07	0.0006	0.0067	0.0015	0.0326	0.0061	0.0043	0.0019	0.0037	0.0025	0.0051	0.0053	0.0023	0.0013	0.0664	0.0012	0.0005	0.0011	0.0034	0.0029	-	0.1508	0.2101	0.0342	0.0366	0.0724	0.0076
Rasht, Iran [Gilaki]	0.0039	0.0026	0.0065	0.0048	0.0099	0.0003	0.0008	0.0002	0.0082	0	0.0001	0.0791	0.0143	0.0008	0.0005	0.0181	0.0694	0.0122	0.0036	0.0607	0	0.0005	0.0724	0	0.0064	0.0011	0.0337	0.0058	0.004	0.0015	0.0033	0.0021	0.0047	0.005	0.0019	0.0009	0.0687	0.0007	0	0.0007	0.003	0.0028	0.0005	-	1	1	1	0.5403	0.042
Birjand, Iran [Iranian]	0.0039	0.0026	0.0063	0.0048	0.01	0.0003	0.0008	0.0002	0.0084	0	0.0001	0.0805	0.0145	0.0008	0.0006	0.0184	0.0712	0.0124	0.0037	0.0623	0	0.0005	0.0742	0	0.0065	0.0011	0.0344	0.0058	0.004	0.0015	0.0033	0.0021	0.0048	0.0051	0.002	0.0009	0.0704	0.0007	0	0.0007	0.0031	0.0009	0.0005	0	-	1	1	0.6123	0.2614
Iran [Iranian]	0.0038	0.0022	0.0053	0.0045	0.0095	0.0003	0.0008	0.0002	0.0081	0	0.0001	0.0771	0.0141	0.0008	0.0005	0.0177	0.0667	0.012	0.0036	0.0585	0	0.0005	0.0705	0	0.0063	0.0011	0.0329	0.0057	0.0039	0.0014	0.0032	0.0021	0.0046	0.0049	0.0019	0.0009	0.0669	0.0007	0	0.0007	0.003	0.0022	0.0004	0	-0.0012	-	1	0.199	0.0065
Zahedan Sistan Balochestan, Iran [Iranian]	0.0038	0.0025	0.0064	0.0047	0.0096	0.0003	0.0008	0.0002	0.0081	0	0.0001	0.0769	0.014	0.0008	0.0005	0.0177	0.0664	0.012	0.0036	0.0584	0	0.0005	0.0704	0	0.0063	0.0011	0.0328	0.0057	0.0039	0.0014	0.0032	0.0021	0.0046	0.0049	0.0019	0.0009	0.0668	0.0007	0	0.0007	0.003	0.0023	0.0004	-0.0002	0	-0.0001	-	0.1863	0.005
Kermanshah, Iran [Kurdish]	0.004	0.0027	0.0066	0.0049	0.0099	0.0004	0.001	0.0004	0.0083	0.0002	0.0003	0.0778	0.0143	0.0009	0.0007	0.018	0.0674	0.0122	0.0038	0.0592	0.0002	0.0006	0.0711	0.0002	0.0065	0.0013	0.0332	0.0059	0.0041	0.0016	0.0034	0.0023	0.0048	0.0051	0.0021	0.0011	0.0675	0.0009	0.0002	0.0008	0.0032	0.003	0.0004	0.0002	0.0002	0.0002	0.0002	-	0.0162
Lorestan, Iran [Lor]	0.0054	0.0041	0.008	0.0063	0.0114	0.0017	0.0023	0.0017	0.0098	0.0015	0.0015	0.0809	0.0158	0.0022	0.002	0.0197	0.0714	0.0138	0.0051	0.0626	0.0015	0.002	0.0744	0.002	0.0079	0.0026	0.0354	0.0073	0.0055	0.0029	0.0048	0.0037	0.0062	0.0065	0.0034	0.0024	0.0708	0.0022	0.0015	0.0022	0.0045	0.0044	0.0019	0.0015	0.0015	0.0015	0.0015	0.0017	-
Kohgiluyeh-Buyer Ahmad, Iran [Lurs]	0.0042	0.0028	0.0071	0.0052	0.0107	0.0003	0.0009	0.0002	0.009	0	0.0001	0.0863	0.0155	0.0008	0.0006	0.02	0.0781	0.0134	0.004	0.0684	0	0.0005	0.0833	0	0.007	0.0012	0.0373	0.0063	0.0043	0.0016	0.0036	0.0023	0.0051	0.0055	0.0021	0.001	0.079	0.0008	0	0.0007	0.0033	0.0031	0.0005	0	0	0	0	0.0002	0.0016
Sari, Iran [Mazandarani]	0.0054	0.0041	0.0081	0.0063	0.0114	0.0018	0.0024	0.0018	0.0098	0.0016	0.0016	0.0805	0.0158	0.0023	0.0021	0.0197	0.0708	0.0138	0.0052	0.0621	0.0016	0.002	0.0739	0.0021	0.008	0.0027	0.0352	0.0073	0.0056	0.003	0.0049	0.0037	0.0063	0.0066	0.0035	0.0025	0.0703	0.0023	0.0016	0.0023	0.0046	0.0045	0.0019	0.0016	0.0016	0.0016	0.0016	0.0017	0.0031
Mazandaran, Iran [Mazani]	0.0042	0.0029	0.0068	0.0051	0.01	0.0006	0.0012	0.0005	0.0085	0.0004	0.0005	0.0767	0.0144	0.0011	0.0009	0.0181	0.0663	0.0123	0.004	0.0583	0.0004	0.0008	0.0706	0.0005	0.0067	0.0015	0.033	0.006	0.0043	0.0018	0.0036	0.0025	0.005	0.0053	0.0023	0.0013	0.067	0.0011	0.0004	0.0011	0.0034	0.0028	0.0007	0.0004	0.0004	0.0004	0.0004	0.0006	0.0019
Fars, Iran [Parsee]	0.004	0.0027	0.0067	0.0049	0.0102	0.0003	0.0009	0.0002	0.0086	-0.0017	0.0001	0.0823	0.0148	0.0008	0.0006	0.0189	0.0736	0.0127	0.0038	0.0644	0	0.0005	0.077	0	0.0066	0.0011	0.0353	0.006	0.0041	0.0015	0.0034	0.0022	0.0049	0.0052	0.002	0.0009	0.0731	0.0008	0	0.0007	0.0031	0.0029	0.0005	0	0	0	0	0.0002	0.0016
Fars, Iran [Qashqaee]	0.0304	0.0289	0.0331	0.0319	0.0312	0.0267	0.028	0.0264	0.0357	0.0272	0.0262	0.1086	0.041	0.027	0.0271	0.0434	0.1008	0.04	0.0304	0.0918	0.0276	0.0271	0.108	0.0372	0.0333	0.0273	0.0622	0.0326	0.0308	0.0282	0.0302	0.03	0.032	0.0319	0.0287	0.0277	0.1037	0.0274	0.0272	0.0278	0.0301	0.031	0.0266	0.027	0.0275	0.0264	0.0264	0.0267	0.0287
Zabol, Iran [Sistani]	0.0038	0.0026	0.0062	0.0047	0.0098	0.0003	0.0008	0.0002	0.0081	0	0.0001	0.0781	0.0142	0.0008	0.0005	0.0179	0.0678	0.0121	0.0036	0.0595	0	0.0005	0.0712	0	0.0063	0.0011	0.0332	0.0057	0.004	0.0014	0.0033	0.0021	0.0047	0.005	0.0019	0.0009	0.0676	0.0007	0	0.0007	0.003	0.0028	0.0004	0	-0.0012	0	-0.0008	0.0002	0.0015
Masal, Iran [South Talysh]	0.0085	0.0071	0.0113	0.0095	0.0147	0.0047	0.0054	0.0044	0.0132	0.0046	0.0045	0.0873	0.0194	0.0053	0.0051	0.0238	0.0788	0.0174	0.0083	0.0695	0.0046	0.005	0.083	0.0061	0.0112	0.0056	0.0401	0.0105	0.0087	0.006	0.0079	0.0069	0.0095	0.0097	0.0065	0.0055	0.0789	0.0053	0.0046	0.0053	0.0077	0.0077	0.0049	0.0045	0.0046	0.0045	0.0045	0.0047	0.0061
Ardabil, Iran [Turk]	0.0041	0.0027	0.007	0.0051	0.0105	0.0003	0.0009	0.0002	0.0088	0	0.0001	0.0848	0.0153	0.0008	-0.0006	0.0196	0.0764	0.0131	0.0039	0.0669	0	0.0005	0.081	0	0.0068	0.0012	0.0366	0.0062	0.0043	0.0016	0.0035	0.0023	0.0051	0.0054	0.0021	0.001	0.0768	0.0008	0	0.0007	0.0032	0.003	0.0005	0	0	0	0	0.0002	0.0016
Yazd, Iran [Zoroastrian]	0.0044	0.0029	0.0074	0.0055	0.0113	0.0003	0.001	0.0002	0.0095	0	0.0001	0.0903	0.0163	0.0009	0.0006	0.0212	0.0822	0.0141	0.0042	0.0721	0	0.0005	0.0896	0	0.0073	0.0013	0.0392	0.0066	0.0046	0.0017	0.0038	0.0024	0.0054	0.0058	0.0022	0.001	0.0847	0.0008	0	0.0008	0.0035	0.0033	0.0005	0	0	0	0	0.0002	0.0017
East Kazakhstan, Kazakhstan [Kazakh]	0.1808	0.1744	0.1811	0.1992	0.1825	0.1773	0.2004	0.1673	0.2064	0.2002	0.1654	0.2328	0.1801	0.1693	0.184	0.237	0.2549	0.2129	0.1871	0.2518	0.2074	0.1864	0.3	0.2775	0.192	0.1661	0.2198	0.1911	0.1893	0.1877	0.1937	0.2125	0.2018	0.1906	0.1882	0.1895	0.2941	0.187	0.2009	0.1978	0.197	0.2167	0.1652	0.1955	0.2056	0.1794	0.178	0.1831	0.1998
South Kazakhstan, Kazakhstan [Kazakh]	0.0184	0.0162	0.021	0.0196	0.0242	0.0149	0.0158	0.0147	0.0231	0.015	0.0145	0.0902	0.0258	0.0145	0.015	0.0333	0.0813	0.027	0.0183	0.0733	0.0152	0.0152	0.0865	0.0196	0.021	0.0155	0.0476	0.0204	0.0187	0.0162	0.0181	0.0174	0.0196	0.0197	0.0167	0.0157	0.0828	0.0155	0.015	0.0156	0.0179	0.0182	0.0149	0.0149	0.0152	0.0146	0.0146	0.0149	0.0165
Punjab, Pakistan [Arain]	0.0069	0.0057	0.0096	0.008	0.0129	0.0035	0.0041	0.0034	0.0114	0.0033	0.0033	0.0805	0.0173	0.004	0.0038	0.0212	0.0702	0.0153	0.0068	0.062	0.0033	0.003	0.0742	0.0043	0.0095	0.0043	0.0362	0.0089	0.0072	0.0047	0.0065	0.0054	0.0079	0.0082	0.0051	0.0041	0.0706	0.004	0.0033	0.0039	0.0063	0.0062	0.0036	0.0033	0.0033	0.0032	0.0032	0.0034	0.0048
Balochistan, Pakistan [Baloch]	0.0028	0.004	0.0068	0.0056	0.0103	0.0018	0.0024	0.0018	0.0096	0.0016	0.0016	0.0763	0.0154	0.0023	0.0021	0.0187	0.0663	0.0135	0.0051	0.0587	0.0016	0.002	0.0713	0.0021	0.0078	0.0026	0.0338	0.0072	0.0055	0.003	0.0048	0.0037	0.0062	0.0065	0.0035	0.0024	0.0677	0.0023	0.0016	0.0022	0.0046	0.0039	0.0019	0.0016	0.0016	0.0015	0.0015	0.0017	0.0031
Punjab, Pakistan [Gujjar]	0.0081	0.0071	0.011	0.0092	0.0142	0.0049	0.0054	0.0048	0.0127	0.0047	0.0047	0.0801	0.0185	0.0053	0.0052	0.0225	0.0698	0.0166	0.0082	0.0618	0.0048	0.0051	0.0748	0.0061	0.0109	0.0057	0.0371	0.0103	0.0085	0.0061	0.0079	0.0069	0.0093	0.0096	0.0065	0.0055	0.0712	0.0054	0.0047	0.0054	0.0077	0.0076	0.005	0.0047	0.0047	0.0046	0.0046	0.0048	0.0062
Swat and Dir District, Pakistan [Gujjar]	0.0433	0.0417	0.0458	0.0452	0.0492	0.0396	0.0416	0.0391	0.0491	0.0408	0.0389	0.1197	0.0535	0.0397	0.0402	0.0617	0.1124	0.0534	0.0434	0.1037	0.0415	0.0402	0.1211	0.0558	0.0463	0.0399	0.0747	0.0456	0.0438	0.0413	0.0434	0.044	0.0454	0.0449	0.0418	0.0409	0.1168	0.0405	0.0409	0.0412	0.0434	0.0452	0.0392	0.0404	0.0413	0.0394	0.0393	0.0398	0.0422
Balochistan, Pakistan [Hazara]	0.006	0.0019	0.0086	0.0069	0.0112	0.0025	0.0031	0.0024	0.0103	0.0023	0.0023	0.0779	0.0161	0.003	0.0028	0.02	0.0676	0.0142	0.0058	0.0598	0.0023	0.0027	0.0723	0.0029	0.0085	0.0033	0.0347	0.0079	0.0061	0.0037	0.0055	0.0044	0.0069	0.0071	0.0041	0.0031	0.0687	0.0029	0.0023	0.0029	0.0052	0.0051	0.0026	0.0022	0.0023	0.0022	0.0021	0.0024	0.0037
Azad Kashmir, Pakistan [Kashmiri]	0.0082	0.0069	0.0107	0.0091	0.014	0.0046	0.0053	0.0046	0.0125	0.0043	0.0044	0.0798	0.0183	0.0051	0.0049	0.0223	0.0696	0.0164	0.008	0.0619	0.0045	0.0048	0.0746	0.0058	0.0107	0.0054	0.0368	0.0101	0.0083	0.0058	0.0077	0.0066	0.0091	0.0093	0.0063	0.0053	0.071	0.0051	0.0043	0.0051	0.0074	0.0074	0.0048	0.0045	0.0045	0.0044	0.0044	0.0046	0.0059
Swat and Dir District, Pakistan [Kohistani]	0.019	0.0176	0.0216	0.0202	0.0244	0.0153	0.0162	0.0151	0.0238	0.0154	0.0149	0.0962	0.0295	0.0157	0.0156	0.0348	0.0878	0.028	0.0188	0.0788	0.0156	0.0156	0.0927	0.0206	0.0217	0.016	0.0501	0.021	0.0192	0.0166	0.0186	0.0179	0.0202	0.0203	0.0171	0.0161	0.0887	0.0159	0.0154	0.016	0.0184	0.0188	0.0153	0.0153	0.0155	0.015	0.015	0.0152	0.0169
Khyber Pakhtunkhwa, Pakistan [Pathan]	0.006	0.0047	0.0086	0.0069	0.0118	0.0024	0.003	0.0024	0.0103	0.0022	0.0022	0.0786	0.0162	0.0029	0.0027	0.02	0.0682	0.0142	0.0058	0.0602	0.0022	0.0026	0.0725	0.0029	0.0085	0.0032	0.0348	0.0078	0.0061	0.0036	0.0054	0.0043	0.0068	0.0071	0.0041	0.0031	0.0689	0.0029	0.0022	0.0029	0.0052	0.0051	0.0026	0.0022	0.0022	0.0022	0.0022	0.0023	0.0037
Pakistan [Pathan]	0.0087	0.0073	0.0095	0.0063	0.0112	0.0052	0.0058	0.0051	0.013	0.005	0.005	0.0791	0.0187	0.0056	0.0055	0.0094	0.0693	0.0169	0.0085	0.0619	0.0051	0.0054	0.0748	0.0065	0.0112	0.0059	0.0371	0.0106	0.0088	0.0064	0.0082	0.0072	0.0096	0.0098	0.0068	0.0058	0.0712	0.0057	0.005	0.0057	0.0079	0.0079	0.0053	0.005	0.0051	0.0048	0.0049	0.0051	0.0065
Punjab, Pakistan [Roma]	0.0045	0.0033	0.0071	0.0054	0.0103	0.001	0.0016	0.0009	0.0088	0.0008	0.0008	0.0749	0.0146	0.0015	0.0013	0.0183	0.0651	0.0126	0.0043	0.0576	0.0008	0.0012	0.0703	0.001	0.007	0.0018	0.0329	0.0064	0.0046	0.0022	0.004	0.0028	0.0054	0.0057	0.0026	0.0016	0.0667	0.0015	0.0008	0.0014	0.0037	0.0036	0.0012	0.0008	0.0008	0.0007	0.0007	0.0009	0.0022
Punjab, Pakistan [Saraiki]	0.0043	0.0031	0.0069	0.0052	0.0102	0.0008	0.0014	0.0007	0.0086	0.0006	0.0006	0.0765	0.0145	0.0013	0.0011	0.0182	0.0661	0.0125	0.0041	0.0582	0.0006	0.001	0.0706	0.0007	0.0068	0.0016	0.0331	0.0062	0.0045	0.002	0.0038	0.0027	0.0052	0.0055	0.0025	0.0015	0.067	0.0013	0.0006	0.0012	0.0035	0.0034	0.001	0.0006	0.0006	0.0006	0.0006	0.0007	0.002
Punjab, Pakistan [Sheikh]	0.0088	0.0076	0.0114	0.0098	0.0147	0.0053	0.006	0.0052	0.0132	0.0052	0.0051	0.0804	0.019	0.0058	0.0056	0.023	0.0702	0.0171	0.0087	0.0625	0.0053	0.0056	0.0753	0.0067	0.0114	0.0061	0.0375	0.0108	0.009	0.0065	0.0084	0.0074	0.0098	0.01	0.007	0.006	0.0717	0.0058	0.0052	0.0058	0.0081	0.0081	0.0055	0.0052	0.0052	0.0051	0.0051	0.0053	0.0067
Sindh, Pakistan [Sindhi]	0.0052	0.0039	0.0077	0.0061	0.0107	0.0017	0.0023	0.0016	0.0095	0.0015	0.0015	0.0761	0.0153	0.0022	0.002	0.0188	0.0661	0.0133	0.005	0.0585	0.0015	0.0019	0.0712	0.0019	0.0077	0.0025	0.0337	0.0071	0.0053	0.0029	0.0047	0.0036	0.0061	0.0063	0.0033	0.0023	0.0672	0.0022	0.0015	0.0021	0.0044	0.0043	0.0019	0.0015	0.0015	0.0014	0.0013	0.0016	0.0029
Khyber Pakhtunkhwa, Pakistan [Yousafzai Pathan]	0.0364	0.0349	0.0389	0.033	0.0421	0.0329	0.0347	0.0323	0.0419	0.0339	0.0321	0.1095	0.0462	0.033	0.0335	0.0217	0.1006	0.046	0.0366	0.0926	0.0344	0.0335	0.1076	0.0446	0.0392	0.0331	0.0662	0.0387	0.037	0.0345	0.0366	0.0367	0.0384	0.038	0.035	0.0341	0.1037	0.0338	0.0339	0.0344	0.0365	0.0377	0.0325	0.0336	0.0343	0.0326	0.0327	0.0331	0.0353
Swat and Dir District, Pakistan [Tharklani, Pashtun]	0.0782	0.0762	0.0806	0.0758	0.0822	0.0745	0.079	0.0733	0.0863	0.0783	0.073	0.1529	0.0875	0.074	0.0757	0.0648	0.1481	0.091	0.0789	0.1401	0.0801	0.076	0.1647	0.1104	0.082	0.074	0.1105	0.0814	0.0795	0.0771	0.0797	0.0831	0.0824	0.0806	0.0776	0.0769	0.1597	0.0763	0.0784	0.0783	0.0801	0.0849	0.0733	0.0773	0.0796	0.0746	0.0744	0.0753	0.0794
Swat and Dir District, Pakistan [Uthmankheil, Pashtun]	0.0644	0.0626	0.059	0.0601	0.0695	0.0607	0.0641	0.0599	0.0715	0.0634	0.0596	0.1399	0.0741	0.0605	0.0617	0.0862	0.134	0.0761	0.0649	0.1256	0.0647	0.0619	0.1471	0.0883	0.0679	0.0606	0.0963	0.0672	0.0654	0.0629	0.0653	0.0675	0.0677	0.0665	0.0634	0.0626	0.1424	0.0622	0.0635	0.0636	0.0655	0.069	0.0599	0.0626	0.0643	0.0607	0.0606	0.0612	0.0646
Swat and Dir District, Pakistan [Yousafzai, Pashtun]	0.0759	0.074	0.0783	0.0713	0.0741	0.0722	0.0765	0.0711	0.0839	0.0758	0.0708	0.1508	0.0853	0.0718	0.0734	0.0419	0.1457	0.0885	0.0766	0.1377	0.0775	0.0737	0.1618	0.1067	0.0797	0.0718	0.1081	0.079	0.0772	0.0747	0.0773	0.0805	0.08	0.0783	0.0752	0.0745	0.1568	0.074	0.076	0.0759	0.0777	0.0822	0.0711	0.0748	0.077	0.0723	0.0721	0.0729	0.0769
Punjab, Pakistan [Urdu, Punjabi]	0.0067	0.0054	0.0093	0.0076	0.0124	0.0031	0.0038	0.0031	0.011	0.003	0.003	0.0775	0.0167	0.0037	0.0029	0.0207	0.0672	0.0149	0.0065	0.06	0.003	0.0034	0.0728	0.0039	0.0092	0.004	0.0352	0.0086	0.0068	0.0044	0.0062	0.0051	0.0076	0.0078	0.0048	0.0038	0.0692	0.0037	0.003	0.0036	0.0059	0.0058	0.0033	0.003	0.003	0.0029	0.0029	0.0031	0.0044
Gocmen, Central Anatolia, Turkey [Afsar]	0.0466	0.045	0.0491	0.0488	0.0524	0.043	0.0453	0.0423	0.0527	0.0445	0.0421	0.1215	0.0565	0.043	0.0437	0.0653	0.1141	0.057	0.0468	0.1057	0.0453	0.0438	0.1228	0.0602	0.0497	0.0431	0.0775	0.0491	0.0473	0.0448	0.047	0.0478	0.049	0.0483	0.0453	0.0444	0.1186	0.0441	0.0446	0.0449	0.047	0.049	0.0425	0.0441	0.0451	0.0428	0.0427	0.0433	0.0459
Dogu, Central Anatolia, Turkey [Kurdish]	0.0175	0.0161	0.0201	0.0186	0.0234	0.0138	0.0148	0.0137	0.0222	0.0139	0.0135	0.0933	0.0278	0.0142	0.0142	0.0328	0.0843	0.0263	0.0173	0.0755	0.0141	0.0141	0.0886	0.0185	0.0201	0.0145	0.0478	0.0195	0.0177	0.0151	0.0171	0.0163	0.0186	0.0187	0.0156	0.0146	0.0848	0.0144	0.0139	0.0145	0.0169	0.0172	0.0139	0.0138	0.0141	0.0136	0.0136	0.0138	0.0154
Çukurova, Turkey [Turk]	0.004	0.0027	0.0065	0.0048	0.0098	0.0004	0.001	0.0004	0.0082	0.0002	0.0002	0.0752	0.0141	0.0009	0.0006	0.0178	0.065	0.0121	0.0037	0.0574	0.0002	0.0006	0.0699	0.0002	0.0063	0.0012	0.0325	0.0058	0.0041	0.0016	0.0034	0.0022	0.0048	0.0051	0.0021	0.0011	0.0663	0.0009	0.0002	0.0008	0.0031	0.0029	0.0006	0.0002	0.0002	0.0002	0.0002	0.0003	0.0016
Central Anatolia, Turkey [Turkish]	0.004	0.0027	0.0067	0.0049	0.0102	0.0003	0.0009	0.0002	0.0085	-0.0016	0.0001	0.082	0.0148	0.0008	0.0006	0.0188	0.0733	0.0127	0.0038	0.0641	0	0.0005	0.0766	0	0.0066	0.0011	0.0352	0.006	0.0041	0.0015	0.0034	0.0022	0.0049	0.0052	0.002	0.0009	0.0727	0.0008	0	0.0007	0.0031	0.0029	0.0005	0	0	0	0	0.0002	0.0015
Mediterranean Region, Turkey [Turkish]	0.0039	0.0026	0.0066	0.0049	0.0101	0.0003	0.0009	0.0002	0.0084	0	0.0001	0.081	0.0146	0.0008	0.0006	0.0185	0.072	0.0125	0.0037	0.063	0	0.0005	0.075	0	0.0065	0.0011	0.0347	0.0059	0.0041	0.0015	0.0034	0.0022	0.0048	0.0051	0.002	0.0009	0.0712	0.0007	-0.0013	0.0007	0.0031	0.0029	0.0005	0	0	0	0	0.0002	0.0015
Turkey [Turkish]	0.0038	0.0025	0.0063	0.0046	0.0096	0.0003	0.0008	0.0002	0.008	-0.0003	0.0001	0.074	0.0138	0.0008	0.0005	0.0176	0.0643	0.0119	0.0036	0.0568	0	0.0005	0.0695	0	0.0062	0.0011	0.0321	0.0056	0.0039	0.0014	0.0032	0.0021	0.0046	0.0049	0.0019	0.0009	0.0659	0.0007	0	0.0007	0.003	0.0028	0.0004	0	0	0	0	0.0002	0.0015
England-Wales, United Kingdom [British Pakistani]	0.0039	0.0026	0.0064	0.0047	0.0097	0.0003	0.0009	0.0003	0.0081	0.0001	0.0001	0.0763	0.014	0.0008	0.0006	0.0177	0.0658	0.012	0.0036	0.0579	0.0001	0.0005	0.0701	0.0001	0.0063	0.0011	0.0327	0.0057	0.004	0.0015	0.0033	0.0021	0.0047	0.005	0.002	0.001	0.0666	0.0008	0.0001	0.0007	0.003	0.0028	0.0005	0.0001	0.0001	0.0001	0.0001	0.0002	0.0015
Illinois, United States [Southern Indian]	0.0038	0.0025	0.0064	0.0047	0.0097	0.0003	0.0008	0.0002	0.0081	0	0.0001	0.0764	0.014	0.0008	0.0005	0.0177	0.0657	0.012	0.0036	0.0579	0	0.0005	0.0702	0	0.0063	0.0011	0.0327	0.0057	0.0039	0.0014	0.0032	0.0021	0.0046	0.0049	0.0019	0.0009	0.0666	0.0007	0	0.0007	0.003	0.0024	0.0004	0	0	-0.0001	0	0.0002	0.0015
Statistically significant p values (p < 0.05/87 = 0.00057) are indicated in bold.
[truncated: 37 more columns]
